# Supplementary material for: Alteration of Gene Expression Profile in Niemann-Pick Type C Mice Correlates with Tissue Damage and Oxidative Stress
Source: PLoS One. 2011 Dec 22;6(12):e28777. doi: 10.1371/journal.pone.0028777 (PMC3245218; doi:10.1371/journal.pone.0028777)
Supplement: Table S3 — Differentially expressed genes between NPC and WT mice in the liver. (XLS) [file pone.0028777.s006.xls]

## Sheet: Differentially expressed genes
Table S3. Differentially expressed genes between NPC and WT mice in the liver
Up regulated genes (n=282)
Name	Product	log(2)FC	PValue	Slide ID	Gene Symbol
XM_486093	neuregulin 1	2.54791	0.00304039	mMR028208	Nrg1::neuregulin 1
XM_485931	Ras interacting protein 1	2.09978	0.00349738	mMC019671	Rasip1::Ras interacting protein 1
XM_485743	RIKEN cDNA D630045J12 gene	4.30159	0.00399452	mMR030261	D630045J12Rik::RIKEN cDNA D630045J12 gene
XM_484769	RIKEN cDNA 1110067I12 gene	3.729	0.00599388	mMC006041	1110067I12Rik::RIKEN cDNA 1110067I12 gene
XM_484703	RIKEN cDNA 9930104E21 gene	2.30125	0.00185904	mMC008021	Rbbp8::retinoblastoma binding protein 8
XM_358552	RIKEN cDNA 1700034H15 gene	7.38827	0.000835023	mMC022424	1700034H15Rik::RIKEN cDNA 1700034H15 gene
XM_358351	B-cell CLL/lymphoma 9	3.13276	0.00976409	mMC017815	Bcl9::B-cell CLL/lymphoma 9
XM_283372	RIKEN cDNA 1700110N18 gene	2.04831	0.00498247	mMC014434	1700110N18Rik::RIKEN cDNA 1700110N18 gene
XM_194424	DNA segment, Chr 8, ERATO Doi 69, expressed	2.78799	0.00376713	mMC009658	D8Ertd69e::DNA segment, Chr 8, ERATO Doi 69, expressed
XM_147850	cDNA sequence BC030046	3.98477	0.00496704	mMC025423	BC030046::cDNA sequence BC030046
XM_147419	disco interacting protein 2 homolog (Drosophila)	2.03516	0.00141419	mMC012855	Dip2::disco interacting protein 2 homolog (Drosophila)
XM_142448	RIKEN cDNA 6720489N17 gene	2.18094	0.00464562	mMR028096	6720489N17Rik::RIKEN cDNA 6720489N17 gene
XM_137322	RIKEN cDNA 4930505D03 gene	2.427	0.00180643	mMC023988	4930505D03Rik::RIKEN cDNA 4930505D03 gene
XM_137221	RIKEN cDNA 4930503E15 gene	6.28038	0.0013407	mMC026045	4930503E15Rik::RIKEN cDNA 4930503E15 gene
XM_132796	Fanconi anemia, complementation group D2	4.18916	0.00430806	mMC015803	Fancd2::Fanconi anemia, complementation group D2
XM_132386	Bri3 binding protein	2.26863	0.00258202	mMC007092	Bri3bp::Bri3 binding protein
XM_130363	low density lipoprotein receptor-related protein 2	2.1304	0.0035169	mMC007378	Lrp2::low density lipoprotein receptor-related protein 2
XM_126776	ring finger protein 157	2.92692	0.000117431	mMR028883	Rnf157::ring finger protein 157
NM_212445	RIKEN cDNA 2010004J24 gene	2.01489	0.00859391	mMC020063	Kdelc2::KDEL (Lys-Asp-Glu-Leu) containing 2
NM_207667	Mus musculus fibroblast growth factor 14 (Fgf14), transcript variant 2, mRNA.	3.67416	0.00624989	mMA035420	Fgf14::fibroblast growth factor 14
NM_207570	olfactory receptor 1328	4.98145	0.00262212	mMR030125	Olfr1328::olfactory receptor 1328
NM_207555	olfactory receptor 372	2.53859	0.00968418	mMC023301	Olfr372::olfactory receptor 372
NM_207237	mannosidase, alpha, class 1C, member 1	2.08002	0.000527004	mMC020700	Man1c1::mannosidase, alpha, class 1C, member 1
NM_203490	MAS-related GPR, member D	2.16189	0.00409036	mMC023699	Mrgprd::MAS-related GPR, member D
NM_199024	nucleolar protein 4	3.64025	0.00641547	mMC024942	Nol4::nucleolar protein 4
NM_198655	RIKEN cDNA 4921509C19 gene	5.13682	0.00239996	mMC023767	4921509C19Rik::RIKEN cDNA 4921509C19 gene
NM_194336	expressed sequence AI595338	2.63397	0.00130105	mMC021654	Mpa2l::macrophage activation 2 like
NM_183224	RIKEN cDNA 7530404M11 gene	6.22027	0.00137871	mMR031158	7530404M11Rik::RIKEN cDNA 7530404M11 gene
NM_183223	hypothetical protein D730018G16	4.29171	0.00402084	mMC005481	D730018G16::hypothetical protein D730018G16
NM_178748	Mus musculus expressed sequence AU040377 (AU040377), mRNA.	3.98723	0.00495833	mMA035393	AU040377::expressed sequence AU040377
NM_178722	RIKEN cDNA B830013J05 gene	3.15814	0.00954784	mMC024863	B830013J05Rik::RIKEN cDNA B830013J05 gene
NM_177921	hypothetical protein E230019M04	5.41992	0.00205547	mMC018897	E230019M04::hypothetical protein E230019M04
NM_177884	Mus musculus expressed sequence AW146020 (AW146020), mRNA.	2.63379	0.00208691	mMA035707	AW146020::expressed sequence AW146020
NM_177773	Mus musculus hypothetical protein 4933408B17 (4933408B17), mRNA.	2.88544	0.000927302	mMA032907	Brd8::bromodomain containing 8
NM_177719	RIKEN cDNA 4932411A10 gene	4.16358	0.00161137	mMC013194	4932411A10Rik::RIKEN cDNA 4932411A10 gene
NM_177624	RIKEN cDNA A430083B19 gene	2.26343	0.00405775	mMC005423	A430083B19Rik::RIKEN cDNA A430083B19 gene
NM_177617	RIKEN cDNA D330014H01 gene	3.61393	0.00737184	mMC013697	D330014H01Rik::RIKEN cDNA D330014H01 gene
NM_177420	phosphoserine aminotransferase 1	4.3784	0.000718111	mMC015532	Psat1::phosphoserine aminotransferase 1
NM_177220	RIKEN cDNA A630031M04 gene	3.14416	0.00966623	mMC021294	A630031M04Rik::RIKEN cDNA A630031M04 gene
NM_177204	RIKEN cDNA D330017J20 gene	6.03364	0.00150629	mMC010797	D330017J20Rik::RIKEN cDNA D330017J20 gene
NM_177187	DNA segment, Chr 5, ERATO Doi 577, expressed	3.27783	0.00860892	mMC023393	D5Ertd577e::DNA segment, Chr 5, ERATO Doi 577, expressed
NM_177113	RIKEN cDNA A830037N07 gene	2.54961	0.000736095	mMC014490	Ppargc1a::peroxisome proliferative activated receptor, gamma, coactivator 1 alpha
NM_177081	protein tyrosine phosphatase, non-receptor type 7	3.50796	0.00711973	mMC020154	Ptpn7::protein tyrosine phosphatase, non-receptor type 7
NM_176943	RIKEN cDNA 9630028B13 gene	3.62448	0.00649443	mMC006999	9630028B13Rik::RIKEN cDNA 9630028B13 gene
NM_175460	nicotinamide nucleotide adenylyltransferase 2	2.0289	0.0013696	mMR027690	Nmnat2::nicotinamide nucleotide adenylyltransferase 2
NM_175459	GLIS family zinc finger 3	2.37361	0.00745593	mMC011069	Glis3::GLIS family zinc finger 3
NM_175408	RIKEN cDNA A930027H06 gene	6.05726	0.00148929	mMC012845	A930027H06Rik::RIKEN cDNA A930027H06 gene
NM_175406	ATPase, H+ transporting, V0 subunit D, isoform 2	2.5381	0.00208005	mMC016854	Atp6v0d2::ATPase, H+ transporting, V0 subunit D, isoform 2
NM_175296	RIKEN cDNA 4933405K18 gene	3.98802	0.00495556	mMC005609	4933405K18Rik::RIKEN cDNA 4933405K18 gene
NM_173434	RIKEN cDNA 9930111J21 gene	2.36891	0.00539004	mMC025814	9930111J21Rik::RIKEN cDNA 9930111J21 gene
NM_172882	WD repeat and FYVE domain containing 3	2.1566	0.00704555	mMC014430	Wdfy3::WD repeat and FYVE domain containing 3
NM_172796	RIKEN cDNA 9830137M10 gene	7.20109	0.000899992	mMR030116	Slfn9::schlafen 9
NM_172791	phospholipase A2, group III	4.27606	0.000983632	mMC005627	Pla2g3::phospholipase A2, group III
NM_172753	RIKEN cDNA 4732435N03 gene	7.42589	0.000822727	mMC016016	4732435N03Rik::RIKEN cDNA 4732435N03 gene
NM_172648	interferon activated gene 205	2.1907	0.00979718	mMR027562	Ifi205::interferon activated gene 205
NM_172612	Rho family GTPase 1	5.09603	0.00245578	mMC005950	Rnd1::Rho family GTPase 1
NM_172491	RIKEN cDNA D130040H23 gene	3.6719	0.00846419	mMC003509	D130040H23Rik::RIKEN cDNA D130040H23 gene
NM_172480	5-methyltetrahydrofolate-homocysteine methyltransferase reductase	4.60419	0.00328823	mMR027540	Mtrr::5-methyltetrahydrofolate-homocysteine methyltransferase reductase
NM_172474	RIKEN cDNA 5230400J09 gene	2.36612	0.00258512	mMR029526	5230400J09Rik::RIKEN cDNA 5230400J09 gene
NM_172203	NADPH oxidase 1	3.86593	0.00541254	mMC015427	Nox1::NADPH oxidase 1
NM_172051	RIKEN cDNA C630016B22 gene	2.98031	0.00773445	mMR030432	Tmcc3::transmembrane and coiled coil domains 3
NM_147028	olfactory receptor 1125	4.64662	0.00320283	mMC025325	Olfr1125::olfactory receptor 1125
NM_146961	olfactory receptor 539	2.00466	0.00621901	mMC003087	Olfr539::olfactory receptor 539
NM_146823	olfactory receptor 1184	3.20614	0.0091558	mMC015163	Olfr1184::olfactory receptor 1184
NM_146736	olfactory receptor 491	2.4523	0.00694304	mMC005292	Olfr491::olfactory receptor 491
NM_146580	olfactory receptor 1020	6.45849	0.00123596	mMC018689	Olfr1020::olfactory receptor 1020
NM_146497	olfactory receptor 492	3.14604	0.00965014	mMC020609	Olfr492::olfactory receptor 492
NM_146450	olfactory receptor 1314	3.96472	0.0050387	mMC003128	Olfr1314::olfactory receptor 1314
NM_146243	ARP2 actin-related protein 2 homolog (yeast)	2.14193	0.000453271	mMC010203	Actr2::ARP2 actin-related protein 2 homolog (yeast)
NM_145947	Mus musculus solute carrier family 26, member 7 (Slc26a7), mRNA.	5.66344	0.00180995	mMA033211	Slc26a7::solute carrier family 26, member 7
NM_145732	Mus musculus catenin alpha 2 (Catna2), mRNA.	5.42471	0.00205023	mMA035511	Catna2::catenin alpha 2
NM_144882	RIKEN cDNA 2810022L02 gene	2.55156	0.0015109	mMC019660	2810022L02Rik::RIKEN cDNA 2810022L02 gene
NM_134232	vomeronasal 1 receptor, G10	3.40649	0.00154721	mMR026586	V1rg10::vomeronasal 1 receptor, G10
NM_134208	vomeronasal 1 receptor, G7	4.64415	0.00320772	mMC003102	V1rg7::vomeronasal 1 receptor, G7
NM_134195	vomeronasal 1 receptor, E6	3.4356	0.00754853	mMC011050	V1re6::vomeronasal 1 receptor, E6
NM_134182	vomeronasal 1 receptor, C27	3.24565	0.00884893	mMC021184	V1rc27::vomeronasal 1 receptor, C27
NM_134178	vomeronasal 1 receptor, C23	2.02256	0.00874128	mMC025194	V1rc23::vomeronasal 1 receptor, C23
NM_133987	solute carrier family 6 (neurotransmitter transporter, creatine), member 8	2.57076	0.000191524	mMC013207	Slc6a8::solute carrier family 6 (neurotransmitter transporter, creatine), member 8
NM_133931	protection of telomeres 1	3.33274	0.000704515	mMC004954	Pot1::protection of telomeres 1
NM_133833	Mus musculus dystonin (Dst), mRNA.	2.8701	0.000118682	mMA035027	Dst::dystonin
NM_133761	MAD homolog 4 interacting transcription coactivator 1.	2.10844	0.00332495	mMA033066	Mitc1::MAD homolog 4 interacting transcription coactivator 1
NM_133659	avian erythroblastosis virus E-26 (v-ets) oncogene related	3.67367	0.00625226	mMC022451	Erg::avian erythroblastosis virus E-26 (v-ets) oncogene related
NM_080858	ankyrin repeat and SOCS box-containing protein 12	4.11234	0.000231788	mMC009776	Asb12::ankyrin repeat and SOCS box-containing protein 12
NM_080464	protein phosphatase 1, regulatory (inhibitor) subunit 3A	4.56923	0.00336089	mMC007162	Ppp1r3a::protein phosphatase 1, regulatory (inhibitor) subunit 3A
NM_053225	vomeronasal 1 receptor, B1	4.03214	0.00480303	mMC006904	V1rb1::vomeronasal 1 receptor, B1
NM_053169	tripartite motif protein 16	2.00904	0.00350651	mMC004689	Trim16::tripartite motif protein 16
NM_053112	eosinophil-associated, ribonuclease A family, member 10	2.87002	0.000508069	mMC021198	Ear10::eosinophil-associated, ribonuclease A family, member 10
NM_053110	glycoprotein (transmembrane) nmb	2.1307	0.000291213	mMC006962	Gpnmb::glycoprotein (transmembrane) nmb
NM_033593	protocadherin gamma subfamily A, 10	3.59635	0.00663855	mMC021683	Pcdhga10::protocadherin gamma subfamily A, 10
NM_032006	matrix metalloproteinase 1a (interstitial collagenase)	5.2704	0.00222854	mMC025615	Mmp1a::matrix metalloproteinase 1a (interstitial collagenase)
NM_031999	transmembrane 7 superfamily member 1	3.66706	0.0089429	mMR026756	Tm7sf1::transmembrane 7 superfamily member 1
NM_031402	Cocoacrisp protein	3.11629	0.00807271	mMC013631	Crispld1::cysteine-rich secretory protein LCCL domain containing 1
NM_031163	procollagen, type II, alpha 1	4.66975	0.00772797	mMR030515	Col2a1::procollagen, type II, alpha 1
NM_030687	solute carrier organic anion transporter family, member 1a4	2.49664	0.00156785	mMC003394	Slco1a4::solute carrier organic anion transporter family, member 1a4
NM_030678	glycogen synthase 1, muscle	2.62525	0.00181625	mMR027800	Gys1::glycogen synthase 1, muscle
NM_029895	cDNA sequence BC026657	2.90049	0.00632434	mMC005901	BC026657::cDNA sequence BC026657
NM_028711	solute carrier family 25, member 27	2.25102	0.00225804	mMC026008	Slc25a27::solute carrier family 25, member 27
NM_028608	GLI pathogenesis-related 1 (glioma)	2.13191	0.000814069	mMC009642	Glipr1::GLI pathogenesis-related 1 (glioma)
NM_028375	RIKEN cDNA 2900027G03 gene	6.51621	0.00120436	mMC019366	2900027G03Rik::RIKEN cDNA 2900027G03 gene
NM_028330	RIKEN cDNA 2810051F02 gene	3.76347	0.00263735	mMC026286	2810051F02Rik::RIKEN cDNA 2810051F02 gene
NM_027702	RIKEN cDNA 4933421I07 gene	3.71187	0.00607236	mMC005477	4933421I07Rik::RIKEN cDNA 4933421I07 gene
NM_027547	PR domain containing 5	6.29889	0.00132928	mMC017155	Prdm5::PR domain containing 5
NM_027491	Ras-related GTP binding D	2.08109	0.00892667	mMC023673	Rragd::Ras-related GTP binding D
NM_027420	RIKEN cDNA 2610034B18 gene	4.11075	0.00454632	mMC003010	2610034B18Rik::RIKEN cDNA 2610034B18 gene
NM_026490	mitochondrial ribosomal protein L19	3.91491	0.00522277	mMR027314	Mrpl19::mitochondrial ribosomal protein L19
NM_026418	regulator of G-protein signalling 10	2.28816	0.00203459	mMC021304	Rgs10::regulator of G-protein signalling 10
NM_026293	RIKEN cDNA 4930540L03 gene	3.21077	0.00911917	mMC008125	4930540L03Rik::RIKEN cDNA 4930540L03 gene
NM_026256	RIKEN cDNA 4921537P18 gene	3.12834	0.00253266	mMC016936	4921537P18Rik::RIKEN cDNA 4921537P18 gene
NM_026248	RIKEN cDNA 4930430A15 gene	2.2788	0.000303265	mMC007523	4930430A15Rik::RIKEN cDNA 4930430A15 gene
NM_025766	RIKEN cDNA 4933439F11 gene	3.16947	0.00772458	mMC023287	4933439F11Rik::RIKEN cDNA 4933439F11 gene
NM_025703	transcription elongation factor A (SII)-like 8	2.0615	0.00105539	mMC022636	Tceal8::transcription elongation factor A (SII)-like 8
NM_025658	membrane-spanning 4-domains, subfamily A, member 4D	2.16498	0.00135777	mMC025210	Ms4a4d::membrane-spanning 4-domains, subfamily A, member 4D
NM_025493	RIKEN cDNA 1700018B24 gene	4.22842	0.00419498	mMC018199	1700018B24Rik::RIKEN cDNA 1700018B24 gene
NM_025359	transmembrane 4 superfamily member 13	2.00286	0.00256527	mMC000940	Tspan13::tetraspanin 13
NM_024406	fatty acid binding protein 4, adipocyte	3.90268	0.000319281	mMC026407	Fabp4::fatty acid binding protein 4, adipocyte
NM_024275	mitogen-activated protein kinase kinase kinase kinase 5	2.31003	0.0044259	mMC015603	Map4k5::mitogen-activated protein kinase kinase kinase kinase 5
NM_023906	ankyrin repeat and SOCS box-containing protein 3	2.25243	0.00348437	mMC009953	Asb3::ankyrin repeat and SOCS box-containing protein 3
NM_023735	ARP3 actin-related protein 3 homolog (yeast)	2.07231	0.00497867	mMC024241	Actr3::ARP3 actin-related protein 3 homolog (yeast)
NM_023670	insulin-like growth factor 2, binding protein 3	2.47701	0.000385996	mMR027198	Igf2bp3::insulin-like growth factor 2, binding protein 3
NM_023137	ubiquitin D	2.27213	0.00128721	mMC007760	Ubd::ubiquitin D
NM_023135	sulfotransferase family 1E, member 1	3.27967	0.00698798	mMC016498	Sult1e1::sulfotransferase family 1E, member 1
NM_021610	glycoprotein A33 (transmembrane)	3.99908	0.00491671	mMC008526	Gpa33::glycoprotein A33 (transmembrane)
NM_021484	titin immunoglobulin domain protein (myotilin)	3.30943	0.00838144	mMC014275	Ttid::titin immunoglobulin domain protein (myotilin)
NM_021407	triggering receptor expressed on myeloid cells 3	3.54786	0.00689697	mMC008601	Trem3::triggering receptor expressed on myeloid cells 3
NM_021377	VPS10 domain receptor protein SORCS 1	3.81806	0.00560693	mMC023319	Sorcs1::VPS10 domain receptor protein SORCS 1
NM_021334	integrin alpha X	2.182	0.00131414	mMC011260	Itgax::integrin alpha X
NM_021273	creatine kinase, brain	2.56478	0.000142131	mMC008586	Ckb::creatine kinase, brain
NM_020577	arsenic (+3 oxidation state) methyltransferase	2.04682	0.000352357	mMC023950	As3mt::arsenic (+3 oxidation state) methyltransferase
NM_020288	olfactory receptor 749	3.16986	0.00945017	mMC020958	Olfr749::olfactory receptor 749
NM_020265	dickkopf homolog 2 (Xenopus laevis)	5.94876	0.00156953	mMC011039	Dkk2::dickkopf homolog 2 (Xenopus laevis)
NM_020264	seminal vesicle protein, secretion 7	2.05862	0.00693584	mMC005420	Svs7::seminal vesicle protein, secretion 7
NM_020008	C-type (calcium dependent, carbohydrate recognition domain) lectin, superfamily member 12	4.03566	0.000284883	mMR030460	Clec7a::C-type lectin domain family 7, member a
NM_019918	tissue-type vomeronasal neurons putative pheromone receptor V2R2	2.7312	0.00115095	mMC025950	V2R2::tissue-type vomeronasal neurons putative pheromone receptor V2R2
NM_019815	claudin 18	8.93643	0.000478544	mMC007955	Cldn18::claudin 18
NM_019549	pleckstrin	2.7423	0.000757865	mMR026569	Plek::pleckstrin
NM_019456	amyloid beta (A4) precursor protein-binding, family B, member 1 interacting protein	2.02762	0.00355684	mMR028493	Apbb1ip::amyloid beta (A4) precursor protein-binding, family B, member 1 interacting protein
NM_018788	Mus musculus exostoses (multiple)-like 3 (Extl3), mRNA.	2.53112	0.00293318	mMA034078	Extl3::exostoses (multiple)-like 3
NM_017388	eosinophil-associated, ribonuclease A family, member 3	2.15017	0.00115862	mMR031076	Ear3::eosinophil-associated, ribonuclease A family, member 3
NM_017372	lysozyme	3.13798	0.00971913	mMR030807	Lyzs::lysozyme
NM_016846	Mus musculus ral guanine nucleotide dissociation stimulator,-like 1 (Rgl1), mRNA.	3.20865	0.0091359	mMA032142	Rgl1::ral guanine nucleotide dissociation stimulator,-like 1
NM_013724	Nik related kinase	3.13282	0.00120947	mMR027138	Nrk::Nik related kinase
NM_013679	seminal vesicle secretion 6	10.9236	0.000265418	mMC017241	Svs6::seminal vesicle secretion 6
NM_013590	P lysozyme structural	3.25474	0.000239372	mMC023485	Lzp-s::P lysozyme structural
NM_013532	leukocyte immunoglobulin-like receptor, subfamily B, member 4	2.34613	0.000510621	mMC024950	Lilrb4::leukocyte immunoglobulin-like receptor, subfamily B, member 4
NM_013513	erythrocyte protein band 4.2	4.72524	2.17653e-05	mMC008410	Epb4.2::erythrocyte protein band 4.2
NM_012016	endoplasmic reticulum (ER) to nucleus signalling 2	3.72914	0.00599324	mMC002842	Ern2::endoplasmic reticulum (ER) to nucleus signalling 2
NM_011910	urotensin 2	3.81967	0.00560025	mMC003246	Uts2::urotensin 2
NM_011762	zinc finger protein 59	3.15627	0.00956361	mMR028745	Zfp59::zinc finger protein 59
NM_011751	zinc finger protein 207	4.43176	0.00692676	mMR028939	Zfp207::zinc finger protein 207
NM_011701	Mus musculus vimentin (Vim), mRNA.	2.2718	0.000395645	mCT000540	Vim::vimentin
NM_011693	vascular cell adhesion molecule 1	2.0023	0.00329456	mMC017732	Vcam1::vascular cell adhesion molecule 1
NM_011677	uracil-DNA glycosylase	2.03083	0.00312787	mMC019530	Ung::uracil-DNA glycosylase
NM_011428	synaptosomal-associated protein 25	3.37065	0.00796291	mMR029649	Snap25::synaptosomal-associated protein 25
NM_011361	serum/glucocorticoid regulated kinase	2.27393	0.00211851	mMC020746	Sgk::serum/glucocorticoid regulated kinase
NM_011260	regenerating islet-derived 3 gamma	2.21406	0.00499867	mMC003835	Reg3g::regenerating islet-derived 3 gamma
NM_011141	POU domain, class 3, transcription factor 1	2.62644	0.00138021	mMC010252	Pou3f1::POU domain, class 3, transcription factor 1
NM_011029	laminin receptor 1 (ribosomal protein SA)	3.42884	0.00283837	mMC011025	Lamr1::laminin receptor 1 (ribosomal protein SA)
NM_010931	ubiquitin-like, containing PHD and RING finger domains, 1	3.58888	0.000908042	mMC026144	Uhrf1::ubiquitin-like, containing PHD and RING finger domains, 1
NM_010877	neutrophil cytosolic factor 2	2.41964	0.000186334	mMC021533	Ncf2::neutrophil cytosolic factor 2
NM_010730	annexin A1	2.13802	0.00138749	mMC025613	Anxa1::annexin A1
NM_010705	lectin, galactose binding, soluble 3	3.18848	0.000463147	mMC015376	Lgals3::lectin, galactose binding, soluble 3
NM_010651	killer cell lectin-like receptor subfamily A, member 9	2.57635	0.00445981	mMC026186	Klra9::killer cell lectin-like receptor subfamily A, member 9
NM_010634	fatty acid binding protein 5, epidermal	3.04628	0.00108202	mMR028770	Fabp5::fatty acid binding protein 5, epidermal
NM_010510	interferon beta 1, fibroblast	2.132	0.00274899	mMC016397	Ifnb1::interferon beta 1, fibroblast
NM_010330	embigin	2.12438	0.00163647	mMC025564	Emb::embigin
NM_010294	glycerol kinase 2	3.39452	0.00236731	mMC009963	Gk2::glycerol kinase 2
NM_010287	G protein-coupled receptor 83	2.72741	0.00150634	mMC017652	Gpr83::G protein-coupled receptor 83
NM_010267	ganglioside-induced differentiation-associated-protein 1	3.37032	0.00416679	mMC023232	Gdap1::ganglioside-induced differentiation-associated-protein 1
NM_010161	ecotropic viral integration site 2a	2.23104	0.00267417	mMR030319	Evi2a::ecotropic viral integration site 2a
NM_010141	Eph receptor A7	5.6722	0.00180186	mMC023315	Epha7::Eph receptor A7
NM_010128	epithelial membrane protein 1	2.89532	0.000222084	mMC005614	Emp1::epithelial membrane protein 1
NM_010011	cytochrome P450, family 4, subfamily a, polypeptide 10	2.03372	0.00882912	mMC022498	Cyp4a10::cytochrome P450, family 4, subfamily a, polypeptide 10
NM_010002	cytochrome P450, family 2, subfamily c, polypeptide 38	2.90814	0.000104802	mMR029218	Cyp2c38::cytochrome P450, family 2, subfamily c, polypeptide 38
NM_009984	cathepsin L	2.11192	0.000703	mMR029621	Ctsl::cathepsin L
NM_009983	Mus musculus cathepsin D (Ctsd), mRNA.	3.65597	0.00633799	mCT000102	Ctsd::cathepsin D
NM_009978	cystatin 8 (cystatin-related epididymal spermatogenic)	3.35129	0.00809221	mMC005739	Cst8::cystatin 8 (cystatin-related epididymal spermatogenic)
NM_009851	CD44 antigen	2.20311	0.000653086	mMC014347	Cd44::CD44 antigen
NM_009848	ectonucleoside triphosphate diphosphohydrolase 1	2.56807	0.000337872	mMC014680	Entpd1::ectonucleoside triphosphate diphosphohydrolase 1
NM_009770	B-cell translocation gene 3	2.54576	0.000249314	mMC021761	Btg3::B-cell translocation gene 3
NM_009731	aldo-keto reductase family 1, member B7	2.28108	0.00266389	mMC010060	Akr1b7::aldo-keto reductase family 1, member B7
NM_009721	ATPase, Na+/K+ transporting, beta 1 polypeptide	3.16127	0.000771512	mMC004803	Atp1b1::ATPase, Na+/K+ transporting, beta 1 polypeptide
NM_009582	mitogen activated protein kinase kinase kinase 12	2.14842	0.0024847	mMR030665	Map3k12::mitogen activated protein kinase kinase kinase 12
NM_009538	pleiomorphic adenoma gene-like 1	4.15464	0.00152373	mMC024029	Plagl1::pleiomorphic adenoma gene-like 1
NM_009468	dihydropyrimidinase-like 3	4.86155	0.00281262	mMC023216	Dpysl3::dihydropyrimidinase-like 3
NM_009367	transforming growth factor, beta 2	2.16578	0.00311174	mMR030715	Tgfb2::transforming growth factor, beta 2
NM_009280	Mus musculus synovial sarcoma translocation, Chromosome 18 (Ss18), mRNA.	4.95942	0.0026558	mMA033407	Ss18::synovial sarcoma translocation, Chromosome 18
NM_009262	sparc/osteonectin, cwcv and kazal-like domains proteoglycan 1	4.03046	0.00480872	mMC026001	Spock1::sparc/osteonectin, cwcv and kazal-like domains proteoglycan 1
NM_009129	secretogranin II	3.7679	0.00582065	mMC004106	Scg2::secretogranin II
NM_009052	reduced expression 3	4.05257	2.42478e-05	mMR027906	Rex3::reduced expression 3
NM_008979	protein tyrosine phosphatase, non-receptor type 8	2.42674	0.00817321	mMC010644	Ptpn22::protein tyrosine phosphatase, non-receptor type 22 (lymphoid)
NM_008885	peripheral myelin protein	2.62241	0.000176812	mMC023971	Pmp22::peripheral myelin protein
NM_008710	nicotinamide nucleotide transhydrogenase	2.05529	0.00291355	mMC024930	Nnt::nicotinamide nucleotide transhydrogenase
NM_008655	growth arrest and DNA-damage-inducible 45 beta	2.34684	0.0088295	mMC002384	Gadd45b::growth arrest and DNA-damage-inducible 45 beta
NM_008605	matrix metalloproteinase 12	4.49233	0.000176933	mMR030892	Mmp12::matrix metalloproteinase 12
NM_008509	lipoprotein lipase	2.785	8.78268e-05	mMC023651	Lpl::lipoprotein lipase
NM_008495	lectin, galactose binding, soluble 1	2.0311	0.00555196	mMC003871	Lgals1::lectin, galactose binding, soluble 1
NM_008388	eukaryotic translation initiation factor 3, subunit 6	4.53185	0.00344096	mMC014169	Eif3s6::eukaryotic translation initiation factor 3, subunit 6
NM_008329	interferon, gamma-inducible protein 16	2.42437	0.000221374	mMC012328	Ifi204::interferon activated gene 204
NM_008139	Mus musculus guanine nucleotide binding protein, alpha q polypeptide (Gnaq), mRNA.	3.42246	0.00763003	mMA032816	Gnaq::guanine nucleotide binding protein, alpha q polypeptide
NM_008087	growth arrest specific 2	3.15611	0.00956495	mMC010367	Gas2::growth arrest specific 2
NM_008030	flavin containing monooxygenase 3	2.95794	0.00136873	mMC015664	Fmo3::flavin containing monooxygenase 3
NM_007894	eosinophil-associated, ribonuclease A family, member 1	2.05253	0.00308132	mMC024575	Ear1::eosinophil-associated, ribonuclease A family, member 1
NM_007843	defensin beta 1	2.36902	0.00323143	mMC017871	Defb1::defensin beta 1
NM_007822	cytochrome P450, family 4, subfamily a, polypeptide 14	3.32581	0.000931066	mMC010164	Cyp4a14::cytochrome P450, family 4, subfamily a, polypeptide 14
NM_007799	cathepsin E	2.14217	0.00261509	mMC020144	Ctse::cathepsin E
NM_007728	coagulation factor C homolog (Limulus polyphemus)	2.50337	0.00758615	mMC014485	Coch::coagulation factor C homolog (Limulus polyphemus)
NM_007653	Cd63 antigen	2.75691	0.000162366	mMC019758	Cd63::Cd63 antigen
NM_007643	CD36 antigen	2.20797	0.00126111	mMC022070	Cd36::CD36 antigen
NM_007599	capping protein (actin filament), gelsolin-like	2.04093	0.000884758	mMC004159	Capg::capping protein (actin filament), gelsolin-like
NM_007559	bone morphogenetic protein 8b	3.38879	0.00784423	mMR027030	Bmp8b::bone morphogenetic protein 8b
NM_007536	B-cell leukemia/lymphoma 2 related protein A1d	2.51771	0.000212756	mMR028756	Bcl2a1d::B-cell leukemia/lymphoma 2 related protein A1d
NM_007535	B-cell leukemia/lymphoma 2 related protein A1c	4.04398	0.00934336	mMR030907	Bcl2a1c::B-cell leukemia/lymphoma 2 related protein A1c
NM_007534	B-cell leukemia/lymphoma 2 related protein A1b	2.10852	0.00165286	mMR026911	Bcl2a1b::B-cell leukemia/lymphoma 2 related protein A1b
NM_007510	ATPase, H+ transporting, V1 subunit E isoform 1	3.65412	0.00226827	mMC005855	Atp6v1e1::ATPase, H+ transporting, V1 subunit E isoform 1
NM_007419	adrenergic receptor, beta 1	3.58189	0.000661282	mMR027606	Adrb1::adrenergic receptor, beta 1
NM_001002899	RIKEN cDNA 9530026P05 gene	6.41375	0.000378764	mMC025529	9530026P05Rik::RIKEN cDNA 9530026P05 gene
NM_001001319	preferentially expressed antigen in melanoma like 5	5.04467	0.00252854	mMR027995	Pramel5::preferentially expressed antigen in melanoma like 5
NC_004105	Ectromelia virus, complete genome.	3.27432	0.00863467	mVI036559	-
NC_000942	Murine adenovirus A, complete genome.	2.44729	0.00797729	mVI036753	-
D13202	Mus musculus gene for immunoglobulin heavy chain variable region, partial cds.	4.79462	0.00292701	mMO036475	-
AK088219	Mus musculus 2 days neonate thymus thymic cells cDNA, RIKEN full-length enriched library, clone:E430007I21 product:B-cell lymphoma/leukaemia 11B, full insert sequence.	2.07843	0.00747928	mMA033567	Bcl11b::B-cell leukemia/lymphoma 11B
AK084907	Mus musculus 13 days embryo lung cDNA, RIKEN full-length enriched library, clone:D430008F02 product:exportin 4, full insert sequence.	2.49311	0.00963505	mMA035274	Xpo4::exportin 4
AK030631	Mus musculus adult male pituitary gland cDNA, RIKEN full-length enriched library, clone:5330439N09 product:LMBR1 LONG FORM homolog [Mus musculus], full insert sequence.	2.30757	0.00398806	mMA033932	Lmbr1::limb region 1
AJ231276	Mus musculus IgVk gq33 pseudogene.	3.18652	0.00766623	mMO036367	-
AJ231232	Mus musculus IgVk ki4 pseudogene.	2.30232	0.0016295	mMO036436	-
AJ231198	Mus musculus IgVk bi2 gene.	2.96511	0.00295461	mMO036151	-
-	-	4.47838	0.00355995	mMA031558	-
-	-	3.64349	0.00639938	mMO035897	-
-	-	3.60751	0.00658086	mMO036077	-
-	-	2.41747	0.00544096	mMO035802	-
-	-	2.2152	0.00869032	mMA033775	-
-	expressed sequence AA536717	3.71856	0.00604154	mMC019092	AA536717::expressed sequence AA536717
-	hypothetical protein D430006K04	2.58585	0.00304843	mMC016107	D430006K04::hypothetical protein D430006K04
-	inactive X specific transcripts	4.39624	0.00375362	mMC020027	Xist::inactive X specific transcripts
-	poly(A)-binding protein, cytoplasmic pseudogene	4.30656	0.00398135	mMR028558	Pabpc4l::poly(A)-binding protein, cytoplasmic pseudogene
-	RIKEN cDNA 1110038H03 gene	3.12402	0.0098401	mMC021030	1110038H03Rik::RIKEN cDNA 1110038H03 gene
-	RIKEN cDNA 1700019E08 gene	3.35958	0.00803653	mMR027235	1700019E08Rik::RIKEN cDNA 1700019E08 gene
-	RIKEN cDNA 1700044K19 gene	6.79407	0.00106644	mMC009370	1700044K19Rik::RIKEN cDNA 1700044K19 gene
-	RIKEN cDNA 1700084C01 gene	2.36545	0.0005205	mMC017446	1700084C01Rik::RIKEN cDNA 1700084C01 gene
-	RIKEN cDNA 1700113P08 gene	2.91903	0.0028529	mMC008112	1700113P08Rik::RIKEN cDNA 1700113P08 gene
-	RIKEN cDNA 1700127G19 gene	3.69818	0.00613601	mMC014180	1700127G19Rik::RIKEN cDNA 1700127G19 gene
-	RIKEN cDNA 2010205A11 gene	3.53946	0.00694312	mMR030177	2010205A11Rik::RIKEN cDNA 2010205A11 gene
-	RIKEN cDNA 2210406H18 gene	2.71448	0.00112985	mMC007638	2210406H18Rik::RIKEN cDNA 2210406H18 gene
-	RIKEN cDNA 2210409D07 gene	3.51383	0.00708636	mMC018683	2210409D07Rik::RIKEN cDNA 2210409D07 gene
-	RIKEN cDNA 2410114N07 gene	3.6881	0.00618347	mMC001689	2410114N07Rik::RIKEN cDNA 2410114N07 gene
-	RIKEN cDNA 2600010L24 gene	5.55505	0.00191412	mMR027475	2600010L24Rik::RIKEN cDNA 2600010L24 gene
-	RIKEN cDNA 2900011F02 gene	5.92958	0.00158431	mMC017657	2900011F02Rik::RIKEN cDNA 2900011F02 gene
-	RIKEN cDNA 2900019G14 gene	2.18608	0.00289135	mMR027677	2900019G14Rik::RIKEN cDNA 2900019G14 gene
-	RIKEN cDNA 3830402K23 gene	3.5666	0.00671903	mMC008789	3830402K23Rik::RIKEN cDNA 3830402K23 gene
-	RIKEN cDNA 4831407H17 gene	4.49193	0.00352929	mMC020971	4831407H17Rik::RIKEN cDNA 4831407H17 gene
-	RIKEN cDNA 4930404A05 gene	5.74541	0.00173613	mMC009020	4930404A05Rik::RIKEN cDNA 4930404A05 gene
-	RIKEN cDNA 4930471E19 gene	2.3741	0.00206103	mMC011381	4930471E19Rik::RIKEN cDNA 4930471E19 gene
-	RIKEN cDNA 4930550C17 gene	5.55061	0.00191855	mMC015736	4930550C17Rik::RIKEN cDNA 4930550C17 gene
-	RIKEN cDNA 4930554P06 gene	3.52334	0.00703274	mMC006730	4930554P06Rik::RIKEN cDNA 4930554P06 gene
-	RIKEN cDNA 4930584D05 gene	2.52135	0.00896673	mMR028400	4930584D05Rik::RIKEN cDNA 4930584D05 gene
-	RIKEN cDNA 4930589P08 gene	2.4038	0.00178246	mMC017646	4930589P08Rik::RIKEN cDNA 4930589P08 gene
-	RIKEN cDNA 4930598N05 gene	3.31725	0.00832642	mMC009161	4930598N05Rik::RIKEN cDNA 4930598N05 gene
-	RIKEN cDNA 4932409F03 gene	6.44515	0.00124342	mMC017362	Taf4b::TAF4B RNA polymerase II, TATA box binding protein (TBP)-associated factor
-	RIKEN cDNA 4933413I22 gene	4.15849	0.00439925	mMC014565	4933413I22Rik::RIKEN cDNA 4933413I22 gene
-	RIKEN cDNA 4933423N12 gene	2.90302	0.00131838	mMC013236	4933423N12Rik::RIKEN cDNA 4933423N12 gene
-	RIKEN cDNA 4933428L01 gene	2.7819	0.00185244	mMC010243	4933428L01Rik::RIKEN cDNA 4933428L01 gene
-	RIKEN cDNA 5430439G13 gene	3.27398	0.00863714	mMC008333	5430439G13Rik::RIKEN cDNA 5430439G13 gene
-	RIKEN cDNA 5730488B01 gene	2.74598	0.00881357	mMC009959	5730488B01Rik::RIKEN cDNA 5730488B01 gene
-	RIKEN cDNA 6430521D13 gene	8.62852	0.000530332	mMC021268	Pcdh10::protocadherin 10
-	RIKEN cDNA 9430092A03 gene	3.51653	0.00707107	mMC025228	Slc25a27::solute carrier family 25, member 27
-	RIKEN cDNA 9630002A11 gene	7.09289	0.000940644	mMC018198	9630002A11Rik::RIKEN cDNA 9630002A11 gene
-	RIKEN cDNA 9630041G16 gene	4.19025	0.00430486	mMC006273	9630041G16Rik::RIKEN cDNA 9630041G16 gene
-	RIKEN cDNA A230052E19 gene	3.99711	0.0049236	mMC011130	A230052E19Rik::RIKEN cDNA A230052E19 gene
-	RIKEN cDNA A530045L16 gene	3.2136	0.00281474	mMC020628	A530045L16Rik::RIKEN cDNA A530045L16 gene
-	RIKEN cDNA A530083I02 gene	2.7947	0.000191176	mMC019487	Nbeal1::neurobeachin like 1
-	RIKEN cDNA A730046G19 gene	2.07992	0.0019977	mMC000823	A730046G19Rik::RIKEN cDNA A730046G19 gene
-	RIKEN cDNA A730098H14 gene	2.40851	0.00193175	mMR029226	Acly::ATP citrate lyase
-	RIKEN cDNA A930025H08 gene	3.80486	0.00734697	mMC008036	A930025H08Rik::RIKEN cDNA A930025H08 gene
-	RIKEN cDNA B230216N24 gene	4.82908	0.00286736	mMC002946	B230216N24Rik::RIKEN cDNA B230216N24 gene
-	RIKEN cDNA C030013D06 gene	7.1755	0.000909391	mMC013459	C030013D06Rik::RIKEN cDNA C030013D06 gene
-	RIKEN cDNA C330025O08 gene	3.25995	0.00240135	mMR030999	C330025O08Rik::RIKEN cDNA C330025O08 gene
-	RIKEN cDNA C430014H23 gene	2.04205	0.00293715	mMC022821	Ripk5::receptor interacting protein kinase 5
-	RIKEN cDNA C530025M11 gene	3.23463	0.00893317	mMC009777	C530025M11Rik::RIKEN cDNA C530025M11 gene
-	RIKEN cDNA D130076G13 gene	2.10712	0.00198483	mMC003906	D130076G13Rik::RIKEN cDNA D130076G13 gene
-	RIKEN cDNA F830004D09 gene	3.54371	0.00691975	mMC013797	F830004D09Rik::RIKEN cDNA F830004D09 gene
-	T-cell receptor beta chain	2.06232	0.00989215	mMR027021	Tcrb::T-cell receptor beta chain
-	transforming growth factor beta regulated gene 2	2.47033	0.00898705	mMR027402	Tbrg2::transforming growth factor beta regulated gene 2
Down regulated genes (n=191)
Name (NCBI)	Gene Product	log(2)FC	PValue	Slide ID	Gene Symbol
XM_489062	RIKEN cDNA 4933427I22 gene	-2.81798	0.0071136	mMC004463	4933427I22Rik::RIKEN cDNA 4933427I22 gene
XM_488741	RIKEN cDNA 9330182O14 gene	-4.56569	0.00336836	mMC018441	9330182O14Rik::RIKEN cDNA 9330182O14 gene
XM_487748	prokineticin 1	-2.1757	0.000556327	mMC022230	Prok1::prokineticin 1
XM_485681	hypothetical protein 5031404N07	-2.97191	0.00105257	mMC024995	4933428F06Rik::RIKEN cDNA 4933428F06 gene
XM_484831	hypothetical protein D430013K02	-2.46096	0.000509308	mMC017620	D430013K02::hypothetical protein D430013K02
XM_484151	RIKEN cDNA A430041B07 gene	-2.18451	0.000772075	mMR029717	A430041B07Rik::RIKEN cDNA A430041B07 gene
XM_358398	RIKEN cDNA A230066D03 gene	-2.08706	0.00111821	mMC022797	A230066D03Rik::RIKEN cDNA A230066D03 gene
XM_355182	RIKEN cDNA 2010002M12 gene	-2.3264	0.00154267	mMC023752	2010002M12Rik::RIKEN cDNA 2010002M12 gene
XM_354709	Mus musculus similar to immunoglobulin delta-chain (LOC380797), mRNA.	-2.00171	0.000568351	mMA035306	Igh-5::immunoglobulin heavy chain 5 (delta-like heavy chain)
XM_284398	RIKEN cDNA B430206E18 gene	-3.7793	0.00577115	mMC002741	Htra4::HtrA serine peptidase 4
XM_146151	RIKEN cDNA 1600016N20 gene	-2.63219	0.000127267	mMC013398	1600016N20Rik::RIKEN cDNA 1600016N20 gene
XM_138271	RIKEN cDNA 2810455K09 gene	-3.01377	0.000400138	mMC012356	2810455K09Rik::RIKEN cDNA 2810455K09 gene
XM_137276	growth arrest-specific 2 like 3	-2.3465	0.000358362	mMC024090	Gas2l3::growth arrest-specific 2 like 3
XM_134954	RIKEN cDNA 5430433E21 gene	-2.04873	0.000708056	mMC015891	5430433E21Rik::RIKEN cDNA 5430433E21 gene
XM_132350	RIKEN cDNA 4930438O03 gene	-3.37366	0.000647774	mMC002553	4930438O03Rik::RIKEN cDNA 4930438O03 gene
XM_129704	potassium voltage-gated channel, subfamily Q, member 5	-2.49917	0.00282059	mMC001916	Kcnq5::potassium voltage-gated channel, subfamily Q, member 5
XM_126991	RIKEN cDNA 3830431G21 gene	-2.12559	0.00443632	mMC013658	3830431G21Rik::RIKEN cDNA 3830431G21 gene
XM_126830	RIKEN cDNA 2410004P03 gene	-3.17381	0.000710076	mMC004342	2410004P03Rik::RIKEN cDNA 2410004P03 gene
X02462	Mouse germline immunoglobulin V(H)II pseudogene H26-1.	-3.22344	0.00901973	mMO036162	-
NM_207544	vomeronasal 1 receptor, D11	-2.86376	6.93179e-05	mMC026190	V1rd11::vomeronasal 1 receptor, D11
NM_207537	MAS-related GPR, member B3	-2.19692	0.00307139	mMC024180	Mrgprb3::MAS-related GPR, member B3
NM_207276	RIKEN cDNA 4930525K10 gene	-2.63911	0.00047438	mMC019358	4930525K10Rik::RIKEN cDNA 4930525K10 gene
NM_207027	taste receptor, type 2, member 125	-2.82105	0.00123121	mMC020340	Tas2r125::taste receptor, type 2, member 125
NM_203508	epididymal secretory protein 3	-2.49266	0.00122664	mMC021775	Gm75::gene model 75, (NCBI)
NM_199223	reticulon 4 receptor-like 2	-2.89354	7.13854e-05	mMC014077	Rtn4rl2::reticulon 4 receptor-like 2
NM_197959	RIKEN cDNA 3000004C01 gene	-2.71388	0.000815518	mMR029453	3000004C01Rik::RIKEN cDNA 3000004C01 gene
NM_183335	Mus musculus immunoglobulin superfamily, member 1 (Igsf1), transcript variant 3, mRNA.	-3.56845	0.0039715	mMA031965	Igsf1::immunoglobulin superfamily, member 1
NM_183127	RIKEN cDNA 9230118O15 gene	-2.67051	0.000105013	mMC010338	Fate1::fetal and adult testis expressed 1
NM_183125	RIKEN cDNA A930006J02 gene	-3.4223	4.32267e-05	mMC008910	A930006J02Rik::RIKEN cDNA A930006J02 gene
NM_182993	solute carrier family 17 (sodium-dependent inorganic phosphate cotransporter), member 7	-2.58956	0.00664255	mMC019313	Slc17a7::solute carrier family 17 (sodium-dependent inorganic phosphate cotransporter), member 7
NM_181321	Mus musculus transmembrane channel-like gene family 6 (Tmc6), mRNA.	-2.21481	0.00046791	mMA031521	Tmc6::transmembrane channel-like gene family 6
NM_181319	Mus musculus T-box 22 (Tbx22), mRNA.	-2.11256	0.00102744	mMA033760	Tbx22::T-box 22
NM_178778	RIKEN cDNA A930041I02 gene	-3.85903	0.00543998	mMC015933	A930041I02Rik::RIKEN cDNA A930041I02 gene
NM_177878	cDNA sequence BC038925	-3.26682	0.00869	mMC012848	BC038925::cDNA sequence BC038925
NM_177816	hypothetical protein D030001E08	-2.7261	0.000410468	mMC010313	Sh2d4b::SH2 domain containing 4B
NM_177688	hypothetical protein E130307C13	-3.19277	7.31972e-05	mMC015451	E130307C13::hypothetical protein E130307C13
NM_177589	hypothetical protein A730098P15	-2.28185	0.00670449	mMC025219	A730098P15::hypothetical protein A730098P15
NM_177354	RIKEN cDNA G630009D10 gene	-2.01693	0.000468873	mMC016975	G630009D10Rik::RIKEN cDNA G630009D10 gene
NM_177073	tumor necrosis factor receptor superfamily, member 19-like	-4.118	0.00452358	mMR027894	Tnfrsf19l::tumor necrosis factor receptor superfamily, member 19-like
NM_177002	RIKEN cDNA C730048C13 gene	-2.77891	0.000563111	mMR030612	C730048C13Rik::RIKEN cDNA C730048C13 gene
NM_176999	RIKEN cDNA 9030605H24 gene	-2.50871	0.000412653	mMC010484	9030605H24Rik::RIKEN cDNA 9030605H24 gene
NM_176950	RIKEN cDNA 9230107O10 gene	-2.93492	6.36098e-05	mMC002960	9230107O10Rik::RIKEN cDNA 9230107O10 gene
NM_176940	RIKEN cDNA A230063L24 gene	-3.17007	0.000564836	mMC022456	A230063L24Rik::RIKEN cDNA A230063L24 gene
NM_176906	RIKEN cDNA D830013H23 gene	-2.27965	0.00579471	mMC018380	D830013H23Rik::RIKEN cDNA D830013H23 gene
NM_175445	Ras association (RalGDS/AF-6) domain family 2	-2.10418	0.00040608	mMC002386	Rassf2::Ras association (RalGDS/AF-6) domain family 2
NM_175249	RIKEN cDNA 2310020A21 gene	-2.3943	0.0028952	mMC017122	2310020A21Rik::RIKEN cDNA 2310020A21 gene
NM_174985	G protein-coupled bile acid receptor 1	-2.34677	0.00280849	mMC011070	Gpbar1::G protein-coupled bile acid receptor 1
NM_173449	RIKEN cDNA 4921523A10 gene	-2.98697	0.000215499	mMC007788	4921523A10Rik::RIKEN cDNA 4921523A10 gene
NM_173437	Mus musculus neuron navigator 1 (Nav1), mRNA.	-2.43519	0.000211028	mMA032648	Nav1::neuron navigator 1
NM_173410	G protein-coupled receptor 26	-2.75047	0.000570406	mMC014086	Gpr26::G protein-coupled receptor 26
NM_172924	RIKEN cDNA C230081A13 gene	-2.60805	0.000179904	mMR029645	C230081A13Rik::RIKEN cDNA C230081A13 gene
NM_172780	solute carrier family 9 (sodium/hydrogen exchanger), isoform 6	-3.29099	0.000800767	mMC015114	Slc9a6::solute carrier family 9 (sodium/hydrogen exchanger), isoform 6
NM_172421	additional sex combs like 2 (Drosophila)	-2.72114	0.000369768	mMC006305	Asxl2::additional sex combs like 2 (Drosophila)
NM_172291	Mus musculus cDNA sequence BC024806 (BC024806), mRNA.	-2.06069	0.00074536	mMA032060	BC024806::cDNA sequence BC024806
NM_153126	expressed sequence AI429152	-2.45134	0.00610569	mMC019073	AI429152::expressed sequence AI429152
NM_148922	Mus musculus transformed mouse 3T3 cell double minute 1 (Mdm1), mRNA.	-3.76439	6.02114e-05	mMA032200	Mdm1::transformed mouse 3T3 cell double minute 1
NM_146970	olfactory receptor 1239	-4.00783	0.000910332	mMC011185	Olfr1239::olfactory receptor 1239
NM_146882	olfactory receptor 874	-3.1741	0.00941508	mMC023314	Olfr874::olfactory receptor 874
NM_146878	olfactory receptor 30	-2.64301	0.000185615	mMC001146	Olfr30::olfactory receptor 30
NM_146811	olfactory receptor 910	-3.25366	0.00540275	mMC017885	Olfr910::olfactory receptor 910
NM_146667	olfactory receptor 740	-2.0768	0.00421478	mMC008166	Olfr740::olfactory receptor 740
NM_146641	olfactory receptor 1164	-2.94419	0.00149073	mMC003615	Olfr1164::olfactory receptor 1164
NM_146625	olfactory receptor 355	-2.19895	0.00696621	mMC018388	Olfr355::olfactory receptor 355
NM_146611	olfactory receptor 970	-4.62049	0.0002854	mMC010241	Olfr970::olfactory receptor 970
NM_146597	olfactory receptor 702	-2.78032	8.61457e-05	mMC006775	Olfr702::olfactory receptor 702
NM_146542	olfactory receptor 11	-5.75512	0.00172765	mMC024988	Olfr11::olfactory receptor 11
NM_146481	olfactory receptor 890	-2.07454	0.000764025	mMC003038	Olfr890::olfactory receptor 890
NM_146395	olfactory receptor 1276	-2.12519	0.00570212	mMC012139	Olfr1276::olfactory receptor 1276
NM_146365	olfactory receptor 1094	-2.10257	0.00060756	mMC002374	Olfr1094::olfactory receptor 1094
NM_146290	olfactory receptor 125	-2.22854	0.000549555	mMC017695	Olfr125::olfactory receptor 125
NM_146174	cDNA sequence BC011487	-2.21158	0.0031964	mMC007956	BC011487::cDNA sequence BC011487
NM_145709	oocyte specific homeobox 5	-2.2254	0.000646485	mMR027645	Obox5::oocyte specific homeobox 5
NM_145073	histone 1, H3g	-4.51423	0.00347958	mMC026072	Hist1h3g::histone 1, H3g
NM_144961	myosin, heavy polypeptide 2, skeletal muscle, adult	-3.68744	0.000148151	mMC009008	Myh2::myosin, heavy polypeptide 2, skeletal muscle, adult
NM_134245	vomeronasal 1 receptor, I10	-2.40394	0.00503727	mMC008523	V1ri10::vomeronasal 1 receptor, I10
NM_080847	ankyrin repeat and SOCS box-containing protein 15	-2.20955	0.000265703	mMR030520	Asb15::ankyrin repeat and SOCS box-containing protein 15
NM_054090	olfactory receptor 73	-2.40859	0.00205342	mMC008516	Olfr73::olfactory receptor 73
NM_053167	tripartite motif protein 9	-3.8236	0.000303357	mMR027217	Trim9::tripartite motif protein 9
NM_053137	protocadherin beta 12	-2.31651	0.00205356	mMC014293	Pcdhb12::protocadherin beta 12
NM_053135	protocadherin beta 10	-2.86275	0.00202716	mMC012967	Pcdhb10::protocadherin beta 10
NM_053126	protocadherin beta 1	-2.33272	0.00619005	mMC014060	Pcdhb1::protocadherin beta 1
NM_033509	loop tail associated protein	-2.24148	0.000831421	mMR028123	Ltap::loop tail associated protein
NM_033217	nerve growth factor receptor (TNFR superfamily, member 16)	-3.0257	0.000277485	mMC018674	Ngfr::nerve growth factor receptor (TNFR superfamily, member 16)
NM_031190	phosphoglycerate kinase 2	-2.23358	0.000397734	mMC003524	Pgk2::phosphoglycerate kinase 2
NM_030720	G protein-coupled receptor 84	-2.83015	0.0015296	mMC007943	Gpr84::G protein-coupled receptor 84
NM_030152	nucleolar protein 3 (apoptosis repressor with CARD domain)	-2.16282	0.00145972	mMC002191	Nol3::nucleolar protein 3 (apoptosis repressor with CARD domain)
NM_029852	RIKEN cDNA 4921537D05 gene	-3.06925	0.00746644	mMC015060	4921537D05Rik::RIKEN cDNA 4921537D05 gene
NM_029620	Mus musculus procollagen C-endopeptidase enhancer 2 (Pcolce2), mRNA.	-2.46392	0.00938774	mMA032986	Pcolce2::procollagen C-endopeptidase enhancer 2
NM_029313	Mus musculus RIKEN cDNA 1700001C14 gene (1700001C14Rik), mRNA.	-5.46242	0.00200956	mMA032968	Cklf::chemokine-like factor
NM_029294	RIKEN cDNA 1700011K15 gene	-3.14281	0.000640609	mMC005946	1700011K15Rik::RIKEN cDNA 1700011K15 gene
NM_029160	sperm associated antigen 16	-2.68084	0.000174722	mMR026773	Spag16::sperm associated antigen 16
NM_028816	exportin 6	-3.1987	0.00254207	mMC008063	Xpo6::exportin 6
NM_028455	Mus musculus RIKEN cDNA 3110043J09 gene (3110043J09Rik), mRNA.	-3.01916	6.76213e-05	mMA033968	3110043J09Rik::RIKEN cDNA 3110043J09 gene
NM_028130	RIKEN cDNA 2610020C11 gene	-2.08106	0.00709047	mMR028529	2610020C11Rik::RIKEN cDNA 2610020C11 gene
NM_027332	Mus musculus RIKEN cDNA 2310066N05 gene (2310066N05Rik), mRNA.	-2.00515	0.000395349	mMA031519	2310066N05Rik::RIKEN cDNA 2310066N05 gene
NM_026712	RIKEN cDNA 0610030H11 gene	-2.19096	0.000250698	mMC025558	0610030H11Rik::RIKEN cDNA 0610030H11 gene
NM_026434	Mus musculus RNA binding motif protein 18 (Rbm18), mRNA.	-3.64686	0.0011315	mMA031270	Rbm18::RNA binding motif protein 18
NM_026153	RIKEN cDNA 5730557B15 gene	-4.26932	0.00408132	mMC016018	5730557B15Rik::RIKEN cDNA 5730557B15 gene
NM_026066	chemokine-like factor super family 5	-2.37308	0.000354732	mMC006487	Cklfsf5::chemokine-like factor super family 5
NM_025489	DnaJ (Hsp40) homolog, subfamily C, member 5 beta	-2.42981	0.00333718	mMC013314	Dnajc5b::DnaJ (Hsp40) homolog, subfamily C, member 5 beta
NM_024437	nudix (nucleoside diphosphate linked moiety X)-type motif 7	-2.1768	0.000914119	mMC008281	Nudt7::nudix (nucleoside diphosphate linked moiety X)-type motif 7
NM_023617	aldehyde oxidase 3	-3.4744	0.0073145	mMC013791	Aox3::aldehyde oxidase 3
NM_021468	unc-13 homolog B (C. elegans)	-2.02412	0.00128849	mMC025800	Unc13b::unc-13 homolog B (C. elegans)
NM_020496	Mus musculus T-box 20 (Tbx20), transcript variant 2, mRNA.	-3.29111	0.00851234	mMA032614	Tbx20::T-box 20
NM_020277	transient receptor potential cation channel, subfamily M, member 5	-2.18144	0.00458593	mMC020942	Trpm5::transient receptor potential cation channel, subfamily M, member 5
NM_020270	Mus musculus secretory carrier membrane protein 5 (Scamp5), mRNA.	-2.44744	0.000470607	mMA032043	Scamp5::secretory carrier membrane protein 5
NM_019732	runt related transcription factor 3	-2.99529	0.000365866	mMC023646	Runx3::runt related transcription factor 3
NM_019663	protein inhibitor of activated STAT 1	-2.38048	0.000218456	mMC009870	Pias1::protein inhibitor of activated STAT 1
NM_019486	olfactory receptor 71	-5.61422	0.00185629	mMC017741	Olfr71::olfactory receptor 71
NM_019421	hypothetical protein 425O18-1	-2.19611	0.00358453	mMC012427	Cd320::CD320 antigen
NM_019396	Mus musculus cysteine and histidine rich 1 (Cyhr1), mRNA.	-4.292	1.9687e-05	mMA035025	Cyhr1::cysteine and histidine rich 1
NM_018737	cytidine 5'-triphosphate synthase 2	-2.15461	0.00205358	mMC021985	Ctps2::cytidine 5'-triphosphate synthase 2
NM_017464	Mus musculus neural precursor cell expressed, developmentally down-regulated gene 9 (Nedd9), mRNA.	-3.77604	6.35461e-05	mMA035034	Nedd9::neural precursor cell expressed, developmentally down-regulated gene 9
NM_016956	hemoglobin, beta adult minor chain	-2.68913	0.00184493	mMR029705	Hbb-b2::hemoglobin, beta adult minor chain
NM_016659	killer cell lectin-like receptor, subfamily A, member 1	-4.03908	0.00477958	mMC012568	Klra1::killer cell lectin-like receptor, subfamily A, member 1
NM_013878	calcium binding protein 2	-2.12442	0.000331868	mMC013570	Cabp2::calcium binding protein 2
NM_013777	aldo-keto reductase family 1, member C12	-2.10004	0.000309533	mMC013189	Akr1c12::aldo-keto reductase family 1, member C12
NM_013718	Mus musculus trafficking protein particle complex 3 (Trappc3), mRNA.	-2.46396	0.000276619	mMA032797	Trappc3::trafficking protein particle complex 3
NM_013706	CD52 antigen	-4.09037	0.00461108	mMC026451	Cd52::CD52 antigen
NM_013688	t-complex-associated testis expressed 1	-3.84531	0.00549514	mMC006413	Tcte1::t-complex-associated testis expressed 1
NM_013661	sema domain, seven thrombospondin repeats (type 1 and type 1-like), transmembrane domain (TM) and short cytoplasmic domain, (semaphorin) 5B	-2.32112	0.000906246	mMC009692	Sema5b::sema domain, seven thrombospondin repeats (type 1 and type 1-like), transmembrane domain (TM) and short cytoplasmic domain, (semaphorin) 5B
NM_011836	laminin gamma 3	-2.60968	0.00173373	mMC007916	Lamc3::laminin gamma 3
NM_010883	Norrie disease homolog	-4.71731	0.00306696	mMC002765	Ndph::Norrie disease homolog
NM_010835	homeo box, msh-like 1	-2.57579	0.00012314	mMC007940	Msx1::homeo box, msh-like 1
NM_010713	LIM homeobox protein 8	-3.17409	0.00941515	mMR028305	Lhx8::LIM homeobox protein 8
NM_010345	growth factor receptor bound protein 10	-2.73293	0.000254487	mMC005521	Grb10::growth factor receptor bound protein 10
NM_010236	Mus musculus folylpolyglutamyl synthetase (Fpgs), mRNA.	-2.02174	0.00515763	mMA033058	Fpgs::folylpolyglutamyl synthetase
NM_009949	Mus musculus carnitine palmitoyltransferase 2 (Cpt2), mRNA.	-2.06495	0.000420854	mMO035422	Cpt2::carnitine palmitoyltransferase 2
NM_009852	Mus musculus CD6 antigen (Cd6), mRNA.	-2.56367	0.0061826	mMA032192	Cd6::CD6 antigen
NM_009850	CD3 antigen, gamma polypeptide	-3.35347	3.98262e-05	mMC016869	Cd3g::CD3 antigen, gamma polypeptide
NM_009741	B-cell leukemia/lymphoma 2	-2.04665	0.000915811	mMC023503	Bcl2::B-cell leukemia/lymphoma 2
NM_009685	amyloid beta (A4) precursor protein-binding, family B, member 1	-2.09528	0.00143029	mMC002579	Apbb1::amyloid beta (A4) precursor protein-binding, family B, member 1
NM_009510	villin 2	-3.46381	0.0073774	mMC007818	Vil2::villin 2
NM_009214	spermine synthase	-2.73459	0.00544762	mMC002481	Sms::spermine synthase
NM_009021	retinoic acid induced 1	-3.96157	0.0050501	mMR030473	Rai1::retinoic acid induced 1
NM_008860	protein kinase C, zeta	-2.6528	0.00964926	mMC003215	Prkcz::protein kinase C, zeta
NM_008757	outer dense fiber of sperm tails 1	-3.33264	0.00821941	mMC011983	Odf1::outer dense fiber of sperm tails 1
NM_008615	malic enzyme, supernatant	-2.00773	0.00129547	mMC006315	Mod1::malic enzyme, supernatant
NM_008594	milk fat globule-EGF factor 8 protein	-3.15881	0.00954227	mMC002993	Mfge8::milk fat globule-EGF factor 8 protein
NM_008559	melanocortin 1 receptor	-3.26253	0.000618288	mMC001007	Mc1r::melanocortin 1 receptor
NM_008294	hydroxysteroid dehydrogenase-4, delta-3-beta	-5.28053	0.00221621	mMR026494	Hsd3b4::hydroxysteroid dehydrogenase-4, delta-3-beta
NM_008220	hemoglobin, beta adult major chain	-2.15543	0.00175801	mMR029666	Hbb-b1::hemoglobin, beta adult major chain
NM_008141	guanine nucleotide binding protein, alpha transducing 2	-2.0441	0.000669676	mMC003130	Gnat2::guanine nucleotide binding protein, alpha transducing 2
NM_008125	gap junction membrane channel protein beta 2	-2.23567	0.0030463	mMC019438	Gjb2::gap junction membrane channel protein beta 2
NM_008028	Mus musculus flotillin 2 (Flot2), mRNA.	-2.02402	0.00138694	mMA033187	Flot2::flotillin 2
NM_007814	cytochrome P450, family 2, subfamily b, polypeptide 19	-2.38458	0.00807289	mMC010293	Cyp2b19::cytochrome P450, family 2, subfamily b, polypeptide 19
NM_007675	CEA-related cell adhesion molecule 10	-4.22868	0.00287588	mMC013527	Ceacam10::CEA-related cell adhesion molecule 10
NM_007420	adrenergic receptor, beta 2	-3.7099	0.000447844	mMC011654	Adrb2::adrenergic receptor, beta 2
NM_001005510	RIKEN cDNA 6820443O06 gene	-2.02941	0.00431343	mMR026123	Syne2::synaptic nuclear envelope 2
NM_001002238	tudor domain containing 1	-2.51275	0.00374298	mMC024015	Tdrd1::tudor domain containing 1
AK033977	Mus musculus adult male diencephalon cDNA, RIKEN full-length enriched library, clone:9330131K01 product:unknown EST, full insert sequence.	-2.39879	0.00181713	mMA033695	Syt11::synaptotagmin 11
AJ235955	Mus musculus IgVk 12-44 gene.	-2.4053	0.000747068	mMO036223	-
AJ231274	Mus musculus IgVk gn33 gene.	-2.64048	0.000103714	mMO036439	-
AF259071	Mus musculus T-cell receptor alpha locus BAC clone MBAC01 from 14D1-D2, complete sequence.	-2.03034	0.00398458	mMO036305	-
-	-	-3.27648	0.00305099	mMA034734	-
-	-	-3.07088	0.003969	mMA033019	D4Ertd196e::DNA segment, Chr 4, ERATO Doi 196, expressed
-	-	-2.22226	0.00898886	mMA035600	Cbwd1::COBW domain containing 1
-	-	-2.03958	0.000604043	mMO035906	-
-	cytochrome c oxidase, subunit XVII assembly protein homolog (yeast)	-3.93031	0.00516493	mMR026865	Cox17::cytochrome c oxidase, subunit XVII assembly protein homolog (yeast)
-	expressed sequence AI661453	-2.80668	0.00110484	mMC022173	AI661453::expressed sequence AI661453
-	lipoxygenase homology domains 1	-3.48943	3.02115e-05	mMC005346	Loxhd1::lipoxygenase homology domains 1
-	RIKEN cDNA 1110046J04 gene	-2.46056	0.00286979	mMC006719	1110046J04Rik::RIKEN cDNA 1110046J04 gene
-	RIKEN cDNA 1700022N22 gene	-2.12796	0.00220462	mMC026121	1700022N22Rik::RIKEN cDNA 1700022N22 gene
-	RIKEN cDNA 1700120G11 gene	-2.09787	0.00845717	mMC017269	1700120G11Rik::RIKEN cDNA 1700120G11 gene
-	RIKEN cDNA 1810015C11 gene	-2.80026	0.00231126	mMR031086	1810015C11Rik::RIKEN cDNA 1810015C11 gene
-	RIKEN cDNA 2310079L17 gene	-4.99194	0.00260628	mMC021193	2410003P15Rik::RIKEN cDNA 2410003P15 gene
-	RIKEN cDNA 4930428B07 gene	-2.05608	0.00937168	mMC002236	4930428B07Rik::RIKEN cDNA 4930428B07 gene
-	RIKEN cDNA 4930453O03 gene	-2.03414	0.00067564	mMC001600	4930453O03Rik::RIKEN cDNA 4930453O03 gene
-	RIKEN cDNA 4930505N22 gene	-2.70927	0.00114225	mMC009602	4930505N22Rik::RIKEN cDNA 4930505N22 gene
-	RIKEN cDNA 4930543E12 gene	-2.05277	0.0046914	mMC012170	4930543E12Rik::RIKEN cDNA 4930543E12 gene
-	RIKEN cDNA 4930592A05 gene	-2.20822	0.00156288	mMC001716	4930592A05Rik::RIKEN cDNA 4930592A05 gene
-	RIKEN cDNA 4933433F19 gene	-2.11691	0.00641904	mMC020620	4933433F19Rik::RIKEN cDNA 4933433F19 gene
-	RIKEN cDNA 5430402M21 gene	-2.12094	0.00102453	mMC022588	5430402M21Rik::RIKEN cDNA 5430402M21 gene
-	RIKEN cDNA 6720408I04 gene	-2.45504	0.00196333	mMC024128	6720408I04Rik::RIKEN cDNA 6720408I04 gene
-	RIKEN cDNA 6720477C19 gene	-2.25736	0.00373148	mMC009184	6720477C19Rik::RIKEN cDNA 6720477C19 gene
-	RIKEN cDNA A230056J06 gene	-2.46602	0.000178287	mMC012470	A230056J06Rik::RIKEN cDNA A230056J06 gene
-	RIKEN cDNA A330015K06 gene	-3.08511	0.000244364	mMR029529	A330015K06Rik::RIKEN cDNA A330015K06 gene
-	RIKEN cDNA A730061H03 gene	-2.08209	0.00316153	mMC005824	A730061H03Rik::RIKEN cDNA A730061H03 gene
-	RIKEN cDNA C030023E24 gene	-2.38191	0.00352995	mMC017097	C030023E24Rik::RIKEN cDNA C030023E24 gene
-	RIKEN cDNA C030027H14 gene	-2.21981	0.00307944	mMC001868	C030027H14Rik::RIKEN cDNA C030027H14 gene
-	RIKEN cDNA C030040A15 gene	-2.85985	0.000327647	mMC012086	C030040A15Rik::RIKEN cDNA C030040A15 gene
-	RIKEN cDNA C130024J02 gene	-3.2379	0.00146004	mMC008344	C130024J02Rik::RIKEN cDNA C130024J02 gene
-	RIKEN cDNA C130045F17 gene	-3.75363	0.000585309	mMC002658	C130045F17Rik::RIKEN cDNA C130045F17 gene
-	RIKEN cDNA C130057N11 gene	-2.16993	0.00366424	mMR029411	C130057N11Rik::RIKEN cDNA C130057N11 gene
-	RIKEN cDNA C230061B10 gene	-2.42691	0.00241148	mMC018854	BC042720::cDNA sequence BC042720
-	RIKEN cDNA C330013E15 gene	-2.13923	0.00030898	mMC013333	C330013E15Rik::RIKEN cDNA C330013E15 gene
-	RIKEN cDNA C730027H18 gene	-2.87289	0.000551382	mMR029382	C730027H18Rik::RIKEN cDNA C730027H18 gene
-	RIKEN cDNA D130017N08 gene	-2.51864	0.00221285	mMR026941	D130017N08Rik::RIKEN cDNA D130017N08 gene
-	RIKEN cDNA D430001L07 gene	-2.86799	0.000124106	mMR027713	D430001L07Rik::RIKEN cDNA D430001L07 gene
-	RIKEN cDNA E430002D04 gene	-2.21765	0.00182207	mMC005425	E430002D04Rik::RIKEN cDNA E430002D04 gene
-	T-cell receptor gamma, variable 4	-3.02193	0.000884314	mMC019665	Tcrg-V4::T-cell receptor gamma, variable 4
