# Supplementary material for: Alteration of Gene Expression Profile in Niemann-Pick Type C Mice Correlates with Tissue Damage and Oxidative Stress
Source: PLoS One. 2011 Dec 22;6(12):e28777. doi: 10.1371/journal.pone.0028777 (PMC3245218; doi:10.1371/journal.pone.0028777)
Supplement: Table S4 — Differentially expressed genes between NPC and WT mice in the cerebellum. (XLS) [file pone.0028777.s007.xls]

## Sheet: Differentially expressed genes
Table S4. Differentially expressed genes between NPC and WT mice in the cerebellum
Up regulated genes (n=328)
Name	Product	log(2)FC	PValue	Slide ID	Gene Symbol
XM_138397	RIKEN cDNA 4732474O15 gene	0.663479	0.00926988	mMC013279	4732474O15Rik::RIKEN cDNA 4732474O15 gene
XM_486727	interleukin 1 receptor accessory protein-like 1	0.665461	0.00991061	mMC006449	Il1rapl1::interleukin 1 receptor accessory protein-like 1
NM_009023	Mus musculus receptor-associated protein of the synapse (Rapsn), mRNA.	0.669337	0.00957313	mMA033499	Rapsn::receptor-associated protein of the synapse
NM_009735	Mus musculus beta-2 microglobulin (B2m), mRNA.	0.672296	0.00955793	mCM001303	B2m::beta-2 microglobulin
XM_204090	RIKEN cDNA 2900042B11 gene	0.676068	0.00787883	mMC016985	2900042B11Rik::RIKEN cDNA 2900042B11 gene
NM_016859	bystin-like	0.68331	0.00759371	mMC006477	Bysl::bystin-like
NM_145586	RIKEN cDNA 8430420C20 gene	0.684069	0.00790925	mMC004174	8430420C20Rik::RIKEN cDNA 8430420C20 gene
AK084907	Mus musculus 13 days embryo lung cDNA, RIKEN full-length enriched library, clone:D430008F02 product:exportin 4, full insert sequence.	0.684254	0.00958554	mMA035274	Xpo4::exportin 4
NM_010006	cytochrome P450, family 2, subfamily d, polypeptide 9	0.688513	0.00781926	mMC014050	Cyp2d9::cytochrome P450, family 2, subfamily d, polypeptide 9
NM_009728	ATPase, class V, type 10A	0.688673	0.00944101	mMC007721	Atp10a::ATPase, class V, type 10A
XM_125967	RIKEN cDNA 1700008J08 gene	0.689258	0.00822679	mMC009091	1700008J08Rik::RIKEN cDNA 1700008J08 gene
NM_146430	olfactory receptor 742	0.689306	0.00871508	mMC022304	Olfr742::olfactory receptor 742
NM_025681	limb expression 1 homolog (chicken)	0.690909	0.00789954	mMR029647	Lix1::limb expression 1 homolog (chicken)
NM_176917	RIKEN cDNA A730091E08 gene	0.691756	0.00869709	mMR026468	A730091E08Rik::RIKEN cDNA A730091E08 gene
NM_015785	zona pellucida binding protein	0.693548	0.00772818	mMR028278	Zpbp::zona pellucida binding protein
NM_146374	olfactory receptor 368	0.694779	0.00773573	mMC018293	Olfr368::olfactory receptor 368
NM_033078	killer cell lectin-like receptor subfamily K, member 1	0.695219	0.00808645	mMC018090	Klrk1::killer cell lectin-like receptor subfamily K, member 1
NM_021894	calpain 12	0.696635	0.00903296	mMC006969	Capn12::calpain 12
NM_008918	pancreatic polypeptide	0.699053	0.00963984	mMC016207	Ppy::pancreatic polypeptide
NM_175469	RIKEN cDNA 6330549D23 gene	0.699576	0.00958864	mMC003513	6330549D23Rik::RIKEN cDNA 6330549D23 gene
NM_010417	Mus musculus hephaestin (Heph), mRNA.	0.700421	0.00676138	mMA031626	Heph::hephaestin
K00694	Mouse Ig germline H-chain V-region VH76, subgroup VH-III.	0.703174	0.00830495	mMO036398	-
NM_021882	Melanocyte protein Pmel 17 precursor (Silver locus protein).	0.703321	0.00810323	mMA031518	Si::silver
NM_016712	Mus musculus tropomodulin 4 (Tmod4), mRNA.	0.704236	0.00997169	mMA033494	Tmod4::tropomodulin 4
AJ231231	Mus musculus IgVk kh4 gene.	0.706192	0.00738458	mMO036292	-
NM_177901	hypothetical protein 4933402J07	0.706452	0.00982026	mMC016388	4933402J07::hypothetical protein 4933402J07
NM_011479	serine palmitoyltransferase, long chain base subunit 2	0.707453	0.00968884	mMR030501	Sptlc2::serine palmitoyltransferase, long chain base subunit 2
NM_144552	syntaxin binding protein 6 (amisyn)	0.71045	0.00996949	mMC012254	Stxbp6::syntaxin binding protein 6 (amisyn)
NM_025833	RIKEN cDNA 1300006M19 gene	0.710999	0.00989162	mMC015965	Baiap2l1::BAI1-associated protein 2-like 1
NM_027762	trichohyalin-like 1	0.711199	0.00897884	mMC017824	Thhl1::trichohyalin-like 1
NM_021893	programmed cell death 1 ligand 1	0.711718	0.0072876	mMC019577	Cd274::CD274 antigen
NM_146228	cDNA sequence BC022645	0.713553	0.00795144	mMR029535	Als2cl::ALS2 C-terminal like
NM_198677	cDNA sequence BC061237	0.713588	0.00892872	mMC019565	BC061237::cDNA sequence BC061237
NM_147062	olfactory receptor 124	0.714311	0.0080077	mMC006389	Olfr124::olfactory receptor 124
XM_134502	TNFRSF1A-associated via death domain	0.71518	0.00957106	mMC013666	Tradd::TNFRSF1A-associated via death domain
AJ231209	Mus musculus IgVk aa4 gene.	0.716923	0.00973256	mMO036388	-
NM_033597	Mus musculus myeloblastosis oncogene (Myb), mRNA.	0.716927	0.00839722	mMA032921	Myb::myeloblastosis oncogene
NM_009770	B-cell translocation gene 3	0.717658	0.00625835	mMC021761	Btg3::B-cell translocation gene 3
NM_011824	gremlin 1	0.717791	0.00865902	mMC017009	Grem1::gremlin 1
NM_024442	cytochrome P450, family 4, subfamily f, polypeptide 16	0.717913	0.00687412	mMC025905	Cyp4f16::cytochrome P450, family 4, subfamily f, polypeptide 16
NM_008990	poliovirus receptor-related 2	0.718101	0.00695079	mMR026889	Pvrl2::poliovirus receptor-related 2
NM_010060	dynein, axonemal, heavy chain 11	0.718534	0.00864686	mMC009400	Dnahc11::dynein, axonemal, heavy chain 11
NM_013706	CD52 antigen	0.718707	0.00944311	mMC026451	Cd52::CD52 antigen
NM_024449	sclerostin	0.719288	0.00957251	mMC006870	Sost::sclerostin
NM_053096	camello-like 2	0.720154	0.00934422	mMC010830	Cml2::camello-like 2
XM_487324	polymerase (RNA) III (DNA directed) polypeptide A	0.721115	0.00672773	mMR030986	Polr3a::polymerase (RNA) III (DNA directed) polypeptide A
NM_153788	centaurin, beta 1	0.721296	0.0082961	mMC010133	Centb1::centaurin, beta 1
NM_144912	RAD9 homolog B (S. cerevisiae)	0.725585	0.00704748	mMC021931	Rad9b::RAD9 homolog B (S. cerevisiae)
NM_008438	keratocan	0.7265	0.00815198	mMC018112	Kera::keratocan
AF259071	Mus musculus T-cell receptor alpha locus BAC clone MBAC01 from 14D1-D2, complete sequence.	0.727205	0.00935087	mMO036255	-
NM_146334	olfactory receptor 1330	0.728252	0.00863671	mMC008287	Olfr1330::olfactory receptor 1330
NM_029686	polycystic kidney disease 1 like 2	0.728292	0.00990854	mMC002085	Pkd1l2::polycystic kidney disease 1 like 2
NM_053220	vomeronasal 1 receptor, A5	0.728523	0.00679529	mMC025437	V1ra5::vomeronasal 1 receptor, A5
NM_178932	amine oxidase, copper containing 2 (retina-specific)	0.729439	0.00924218	mMC011872	Aoc2::amine oxidase, copper containing 2 (retina-specific)
NM_146385	olfactory receptor 1347	0.729958	0.00995891	mMC013509	Olfr1347::olfactory receptor 1347
NM_010371	granzyme C	0.730467	0.00577046	mMC006694	Gzmc::granzyme C
NM_010927	Mus musculus nitric oxide synthase 2, inducible, macrophage (Nos2), mRNA.	0.73228	0.00857609	mMA031311	Nos2::nitric oxide synthase 2, inducible, macrophage
NM_008534	Mus musculus lymphocyte antigen 9 (Ly9), mRNA.	0.732527	0.00651902	mMA033006	Ly9::lymphocyte antigen 9
NM_008141	guanine nucleotide binding protein, alpha transducing 2	0.734492	0.00968938	mMC003130	Gnat2::guanine nucleotide binding protein, alpha transducing 2
NM_018851	SAM domain and HD domain, 1	0.735751	0.00927847	mMC006893	Samhd1::SAM domain and HD domain, 1
NM_011927	CEA-related cell adhesion molecule 9	0.73616	0.00633641	mMC008800	Ceacam9::CEA-related cell adhesion molecule 9
NM_176904	RIKEN cDNA D230002A01 gene	0.739877	0.00961739	mMC011799	D230002A01Rik::RIKEN cDNA D230002A01 gene
AJ231256	Mus musculus IgVk if11 gene.	0.740868	0.00850129	mMO036273	-
NM_011124	chemokine (C-C motif) ligand 21b (serine)	0.74118	0.00967803	mMR029813	Ccl21b::chemokine (C-C motif) ligand 21b (serine)
NM_146853	olfactory receptor 1341	0.741908	0.00627071	mMC012473	Olfr1341::olfactory receptor 1341
NM_010991	olfactory receptor 49	0.742426	0.00861155	mMC011660	Olfr49::olfactory receptor 49
NM_009895	cytokine inducible SH2-containing protein	0.742647	0.00627714	mMC021885	Cish::cytokine inducible SH2-containing protein
NM_028122	solute carrier family 14 (urea transporter), member 1	0.744277	0.00874706	mMR028661	Slc14a1::solute carrier family 14 (urea transporter), member 1
NM_198166	urotensin II-related peptide	0.746167	0.00797091	mMC020665	Uts2d::urotensin 2 domain containing
NM_015826	doublesex and mab-3 related transcription factor 1	0.746358	0.00647428	mMC018592	Dmrt1::doublesex and mab-3 related transcription factor 1
NM_008382	inhibin beta E	0.746667	0.00725093	mMC009760	Inhbe::inhibin beta E
NC_001846	Murine hepatitis virus, complete genome.	0.747109	0.00721928	mVI036700	-
NM_172826	dapper homolog 2, antagonist of beta-catenin (xenopus)	0.747902	0.00951526	mMR030099	Dact2::dapper homolog 2, antagonist of beta-catenin (xenopus)
NM_008207	histocompatibility 2, T region locus 24	0.748299	0.00564963	mMR030676	H2-T24::histocompatibility 2, T region locus 24
NM_146919	olfactory receptor 1188	0.748797	0.0092016	mMC004624	Olfr1188::olfactory receptor 1188
NM_011577	transforming growth factor, beta 1	0.749112	0.00950617	mMC011320	Tgfb1::transforming growth factor, beta 1
NM_178089	Mus musculus heterogeneous nuclear ribonucleoprotein U-like 1 (Hnrpul1), mRNA.	0.749363	0.00880379	mMA033173	Hnrpul1::heterogeneous nuclear ribonucleoprotein U-like 1
AJ235940	Mus musculus IgVk aj4 gene.	0.749537	0.00572069	mMO036245	-
NM_178748	Mus musculus expressed sequence AU040377 (AU040377), mRNA.	0.749677	0.00517902	mMA035393	AU040377::expressed sequence AU040377
AF191028	-	0.749749	0.00949563	mCA037526	-
NM_009610	actin, gamma 2, smooth muscle, enteric	0.750763	0.00880046	mMC017227	Actg2::actin, gamma 2, smooth muscle, enteric
NM_027597	RIKEN cDNA 4921509E07 gene	0.75124	0.009638	mMC010917	4921509E07Rik::RIKEN cDNA 4921509E07 gene
NM_030143	DNA-damage-inducible transcript 4-like	0.751527	0.00694709	mMC007876	Ddit4l::DNA-damage-inducible transcript 4-like
NM_144877	RIKEN cDNA 5630401D24 gene	0.753255	0.00860747	mMR026491	5630401D24Rik::RIKEN cDNA 5630401D24 gene
NM_024495	carbonic anhydrase 13	0.753659	0.00599881	mMC006905	Car13::carbonic anhydrase 13
NM_019961	peroxisomal biogenesis factor 3	0.753747	0.00875801	mMC011574	Pex3::peroxisomal biogenesis factor 3
NM_021392	Mus musculus adaptor-related protein complex AP-4, mu 1 (Ap4m1), mRNA.	0.75444	0.00544911	mMA035379	Ap4m1::adaptor-related protein complex AP-4, mu 1
NM_133903	spondin 2, extracellular matrix protein	0.754655	0.00773829	mMC006869	Spon2::spondin 2, extracellular matrix protein
NM_146936	olfactory receptor 1417	0.754725	0.00772249	mMC019445	Olfr1417::olfactory receptor 1417
NM_146562	olfactory receptor 862	0.755781	0.00720602	mMC015592	Olfr862::olfactory receptor 862
NM_201410	UDP glycosyltransferase 1 family polypeptide A9	0.756055	0.00685962	mMC025242	Ugt1a9::UDP glycosyltransferase 1 family polypeptide A9
NM_007760	carnitine acetyltransferase	0.75641	0.00945521	mMR030797	Crat::carnitine acetyltransferase
NM_146248	HCR (a-helix coiled-coil rod homolog)	0.757944	0.00725117	mMC018715	Cchcr1::coiled-coil alpha-helical rod protein 1
NM_009983	Mus musculus cathepsin D (Ctsd), mRNA.	0.760305	0.00506984	mCA000230	Ctsd::cathepsin D
NM_173400	RIKEN cDNA 6230416J20 gene	0.761858	0.00742476	mMC007972	6230416J20Rik::RIKEN cDNA 6230416J20 gene
AK049355	Mus musculus ES cells cDNA, RIKEN full-length enriched library, clone:C330027B16 product:hydroxysteroid 17-beta dehydrogenase 11, full insert sequence.	0.762424	0.00541012	mMA033270	Dhrs8::dehydrogenase/reductase (SDR family) member 8
NM_177115	RIKEN cDNA A530081L18 gene	0.764725	0.00549476	mMC025805	March3::membrane-associated ring finger (C3HC4) 3
XM_131867	cDNA sequence BC025458	0.764753	0.00864181	mMC022434	BC025458::cDNA sequence BC025458
NM_031998	testis specific gene A14	0.766188	0.00685161	mMC006307	Tsga14::testis specific gene A14
NM_173778	RIKEN cDNA 4933412E14 gene	0.767639	0.00785919	mMC007711	4933412E14Rik::RIKEN cDNA 4933412E14 gene
NM_008485	Mus musculus laminin, gamma 2 (Lamc2), mRNA.	0.769688	0.00767822	mMA034327	Lamc2::laminin, gamma 2
XM_149772	leiomodin 3 (fetal)	0.770973	0.00471031	mMC017827	Lmod3::leiomodin 3 (fetal)
NM_028071	coactosin-like 1 (Dictyostelium)	0.772744	0.00913489	mMR029799	Cotl1::coactosin-like 1 (Dictyostelium)
NM_146959	olfactory receptor 631	0.774388	0.00404318	mMC021571	Olfr631::olfactory receptor 631
NM_146520	olfactory receptor 536	0.775159	0.00808026	mMR029224	Olfr536::olfactory receptor 536
XM_485949	RIKEN cDNA 1500012K07 gene	0.775173	0.00700458	mMC018463	1500012K07Rik::RIKEN cDNA 1500012K07 gene
NM_007942	erythropoietin	0.775684	0.0041533	mMC020844	Epo::erythropoietin
NM_023057	MLTK alpha (Sterile-alpha motif and leucine zipper containing kinase AZK).	0.777801	0.00765757	mMA034201	B230120H23Rik::RIKEN cDNA B230120H23 gene
XM_356097	RIKEN cDNA 2210011C24 gene	0.779409	0.00738272	mMC003233	2210011C24Rik::RIKEN cDNA 2210011C24 gene
NM_030739	vomeronasal 1 receptor, D4	0.779452	0.00860489	mMC019005	V1rd4::vomeronasal 1 receptor, D4
XM_485609	hypothetical protein D130065D13	0.779695	0.00539851	mMC012450	D130065D13::hypothetical protein D130065D13
NM_007738	procollagen, type VII, alpha 1	0.779765	0.00541115	mMC022617	Col7a1::procollagen, type VII, alpha 1
NM_009578	zinc finger protein, subfamily 1A, 1 (Ikaros)	0.780169	0.00626921	mMR027641	Zfpn1a1::zinc finger protein, subfamily 1A, 1 (Ikaros)
NM_023118	disabled homolog 2 (Drosophila)	0.780245	0.00768384	mMC022362	Dab2::disabled homolog 2 (Drosophila)
XM_355245	RIKEN cDNA 4933431M11 gene	0.781362	0.00426921	mMC018681	4933431M11Rik::RIKEN cDNA 4933431M11 gene
NM_008150	glypican 4	0.781752	0.00792004	mMC000918	Gpc4::glypican 4
NM_146624	olfactory receptor 356	0.782919	0.00954174	mMC010336	Olfr356::olfactory receptor 356
NM_177744	RIKEN cDNA 9030421J09 gene	0.783386	0.00745547	mMC023681	9030421J09Rik::RIKEN cDNA 9030421J09 gene
NM_146974	olfactory receptor 1262	0.783562	0.008429	mMC015330	Olfr1262::olfactory receptor 1262
NM_031197	Mus musculus solute carrier family 2 (facilitated glucose transporter), member 2 (Slc2a2), mRNA.	0.783914	0.00427373	mMA034533	Slc2a2::solute carrier family 2 (facilitated glucose transporter), member 2
NM_172944	Mus musculus integrin, alpha E, epithelial-associated (Itgae), mRNA.	0.783997	0.00453947	mMA032489	Itgae::integrin, alpha E, epithelial-associated
NM_025879	RIKEN cDNA 2410002O22 gene	0.784349	0.00989516	mMC018413	2410002O22Rik::RIKEN cDNA 2410002O22 gene
XM_126141	C1q and tumor necrosis factor related protein 2	0.784472	0.00455336	mMC005721	C1qtnf2::C1q and tumor necrosis factor related protein 2
NM_008149	glycerol-3-phosphate acyltransferase, mitochondrial	0.784765	0.00643357	mMR027629	Gpam::glycerol-3-phosphate acyltransferase, mitochondrial
NM_030127	serine protease HTRA3	0.785699	0.00870185	mMR028732	Htra3::serine protease HTRA3
NM_011669	ubiquitin specific protease 12	0.786323	0.00973229	mMC017043	Usp12::ubiquitin specific protease 12
NM_007626	chromobox homolog 5 (Drosophila HP1a)	0.787317	0.00429664	mMR027126	Cbx5::chromobox homolog 5 (Drosophila HP1a)
XM_484838	RIKEN cDNA 9230112K08 gene	0.791065	0.00462395	mMC020121	9230112K08Rik::RIKEN cDNA 9230112K08 gene
XM_127387	RIKEN cDNA 2010111I01 gene	0.791261	0.00842823	mMC024281	2010111I01Rik::RIKEN cDNA 2010111I01 gene
XM_193580	expressed sequence AW047325	0.79158	0.00936881	mMR026155	Kcnc2::potassium voltage gated channel, Shaw-related subfamily, member 2
NM_144783	Wilms tumor homolog	0.791676	0.00649039	mMC022037	Wt1::Wilms tumor homolog
NM_010088	decidual/trophoblast prolactin-related protein	0.792929	0.00409837	mMC009940	Dtprp::decidual/trophoblast prolactin-related protein
NM_009926	procollagen, type XI, alpha 2	0.793822	0.00865983	mMC011133	Col11a2::procollagen, type XI, alpha 2
NM_197889	limitin	0.795993	0.00476066	mMR027639	Ifnz::interferon zeta
XM_358552	RIKEN cDNA 1700034H15 gene	0.798093	0.00622019	mMC022424	1700034H15Rik::RIKEN cDNA 1700034H15 gene
XM_483927	cDNA sequence BC024063	0.799314	0.00725205	mMR029743	BC024063::cDNA sequence BC024063
NM_146870	olfactory receptor 25	0.800689	0.00610521	mMC017131	Olfr25::olfactory receptor 25
NM_172729	caspase recruitment domain 4	0.801382	0.00327553	mMC018283	Card4::caspase recruitment domain 4
XM_142762	RIKEN cDNA 4930513D10 gene	0.801899	0.00458154	mMR028639	4930513D10Rik::RIKEN cDNA 4930513D10 gene
NM_020603	BING4 protein	0.802241	0.00955851	mMC001893	Bing4::BING4 protein
NM_013754	insulin-like 6	0.803804	0.00866457	mMC015293	Insl6::insulin-like 6
NM_173379	leprecan-like 1	0.804066	0.00547525	mMC016471	Leprel1::leprecan-like 1
NM_172767	loss of heterozygosity, 11, chromosomal region 2, gene A homolog (human)	0.805162	0.00870805	mMC015787	Loh11cr2a::loss of heterozygosity, 11, chromosomal region 2, gene A homolog (human)
NM_024215	RIKEN cDNA 3110024A21 gene	0.805327	0.00993397	mMR026391	3110024A21Rik::RIKEN cDNA 3110024A21 gene
NM_025766	RIKEN cDNA 4933439F11 gene	0.805706	0.00674142	mMC023287	4933439F11Rik::RIKEN cDNA 4933439F11 gene
NM_022415	prostaglandin E synthase	0.806166	0.00929256	mMR029909	Ptges::prostaglandin E synthase
NM_212451	expressed sequence AU044919	0.806207	0.00485811	mMC023276	Ighg::Immunoglobulin heavy chain (gamma polypeptide)
NM_194339	BMS1-like, ribosome assembly protein (yeast)	0.808446	0.00580085	mMC018975	Bms1l::BMS1-like, ribosome assembly protein (yeast)
NM_025753	RIKEN cDNA 4933425O20 gene	0.810042	0.00350543	mMC005726	4933425O20Rik::RIKEN cDNA 4933425O20 gene
NM_013851	ATP-binding cassette, sub-family A (ABC1), member 8b	0.810121	0.00705456	mMC008307	Abca8b::ATP-binding cassette, sub-family A (ABC1), member 8b
NM_007577	complement component 5, receptor 1	0.811073	0.00996799	mMC019155	C5r1::complement component 5, receptor 1
NM_010343	Mus musculus glutathione peroxidase 5 (Gpx5), mRNA.	0.812224	0.00599974	mMA034530	Gpx5::glutathione peroxidase 5
NM_130878	protocadherin 21	0.815455	0.00662813	mMC016470	Pcdh21::protocadherin 21
NM_139197	globoside alpha-1,3-N-acetylgalactosaminyltransferase 1	0.816653	0.00398127	mMC003076	Gbgt1::globoside alpha-1,3-N-acetylgalactosaminyltransferase 1
NM_146990	olfactory receptor 1494	0.817608	0.00434875	mMC004708	Olfr1494::olfactory receptor 1494
XM_355548	RIKEN cDNA 0610025J13 gene	0.818391	0.00828776	mMC013840	0610025J13Rik::RIKEN cDNA 0610025J13 gene
Z15023	M.musculus germline gene for immunoglobulin IgG heavy chain variable region subgroup XI (281).	0.818594	0.00393324	mMO036233	-
NM_013803	G protein-coupled receptor, family C, group 2, member A	0.819181	0.00444314	mMC016912	Casr::calcium-sensing receptor
NM_010708	Mus musculus lectin, galactose binding, soluble 9 (Lgals9), mRNA.	0.819952	0.0057789	mMA033055	Lgals9::lectin, galactose binding, soluble 9
NM_020016	melanoma antigen, family A, 2	0.820279	0.00565656	mMR029190	Magea2::melanoma antigen, family A, 2
NM_134066	aldo-keto reductase family 1, member C18	0.820294	0.00597707	mMC008441	Akr1c18::aldo-keto reductase family 1, member C18
NM_023597	Mus musculus WD repeat domain 31 (Wdr31), mRNA.	0.820762	0.00490287	mMA035105	Wdr31::WD repeat domain 31
NM_198655	RIKEN cDNA 4921509C19 gene	0.821232	0.00363753	mMC023767	4921509C19Rik::RIKEN cDNA 4921509C19 gene
NM_025911	RIKEN cDNA 1810060J02 gene	0.821376	0.00974466	mMC007365	1810060J02Rik::RIKEN cDNA 1810060J02 gene
NM_173029	soluble adenylyl cyclase	0.821582	0.00676439	mMC021465	Sacy::soluble adenylyl cyclase
NM_011439	SRY-box containing gene 13	0.821816	0.00620346	mMC007949	Sox13::SRY-box containing gene 13
NM_011668	ubiquitin protein ligase E3A	0.821996	0.00532315	mMC020694	Ube3a::ubiquitin protein ligase E3A
NM_019484	RNA and export factor binding protein 2	0.822938	0.00598193	mMC013086	Refbp2::RNA and export factor binding protein 2
NM_183270	RIKEN cDNA 5330414O08 gene	0.823228	0.00459386	mMC006809	5330414O08Rik::RIKEN cDNA 5330414O08 gene
NM_009166	sorbin and SH3 domain containing 1	0.824157	0.00809923	mMC004760	Sorbs1::sorbin and SH3 domain containing 1
NM_027156	DEAD (Asp-Glu-Ala-Asp) box polypeptide 51	0.825233	0.00997418	mMR028852	Ddx51::DEAD (Asp-Glu-Ala-Asp) box polypeptide 51
XM_488840	RIKEN cDNA 4930563E18 gene	0.826376	0.00783837	mMC003979	4930563E18Rik::RIKEN cDNA 4930563E18 gene
NM_033541	2'-5' oligoadenylate synthetase 1C	0.828446	0.00404315	mMC008001	Oas1c::2'-5' oligoadenylate synthetase 1C
NM_029702	ADP-ribosylation factor related protein 1	0.828936	0.00590184	mMC017023	Arfrp1::ADP-ribosylation factor related protein 1
XM_486166	RIKEN cDNA 4930403J07 gene	0.829538	0.00485048	mMC005732	4930403J07Rik::RIKEN cDNA 4930403J07 gene
NM_146960	olfactory receptor MOR253-5	0.829626	0.00983691	mMC008824	MOR253-5::olfactory receptor MOR253-5
NM_008121	gap junction membrane channel protein alpha 5	0.829758	0.00267306	mMR026957	Gja5::gap junction membrane channel protein alpha 5
NM_183132	RIKEN cDNA 5330439M10 gene	0.830698	0.00653933	mMC010629	5330439M10Rik::RIKEN cDNA 5330439M10 gene
NM_172786	hypothetical protein E230031K19	0.831462	0.00674291	mMC003101	E230031K19::hypothetical protein E230031K19
L14364	Mus musculus germline Ig H-chain gene, V region (clone VGK2).	0.831485	0.00773545	mMO036135	-
NM_010262	gastrulation brain homeobox 2	0.831521	0.00476843	mMC010627	Gbx2::gastrulation brain homeobox 2
XM_130363	low density lipoprotein receptor-related protein 2	0.833466	0.00360568	mMC008224	Lrp2::low density lipoprotein receptor-related protein 2
NM_011581	thrombospondin 2	0.835816	0.00658454	mMC024089	Thbs2::thrombospondin 2
NM_009984	cathepsin L	0.837388	0.00312206	mMR029621	Ctsl::cathepsin L
NM_026057	zinc finger protein 422	0.837736	0.00559731	mMR028637	Zfp422::zinc finger protein 422
NM_025883	zinc finger, DHHC domain containing 6	0.838833	0.00598733	mMR030760	Zdhhc6::zinc finger, DHHC domain containing 6
NM_133250	mutY homolog (E. coli)	0.839197	0.00511622	mMC004866	Mutyh::mutY homolog (E. coli)
NM_009786	calcyclin binding protein	0.839837	0.00637126	mMC003497	Cacybp::calcyclin binding protein
XM_128667	RIKEN cDNA 1600014C23 gene	0.84066	0.00249465	mMC015100	1600014C23Rik::RIKEN cDNA 1600014C23 gene
NM_031251	cystinosis, nephropathic	0.842192	0.00347507	mMC020346	Ctns::cystinosis, nephropathic
NM_023129	phospholamban	0.842283	0.00444858	mMC001656	Pln::phospholamban
NM_008436	K+ voltage-gated channel, subfamily S, 2	0.842326	0.00620644	mMR027029	Kcns2::K+ voltage-gated channel, subfamily S, 2
AK087461	Mus musculus 0 day neonate eyeball cDNA, RIKEN full-length enriched library, clone:E130217A19 product:cyclin-dependent kinase inhibitor 2C (p18, inhibits CDK4), full insert sequence.	0.842607	0.00467177	mMA033090	Cdkn2c::cyclin-dependent kinase inhibitor 2C (p18, inhibits CDK4)
NM_053111	eosinophil-associated, ribonuclease A family, member 6	0.842658	0.00843002	mMR029596	Ear6::eosinophil-associated, ribonuclease A family, member 6
NM_008659	myosin IC	0.842904	0.00681716	mMC006426	Myo1c::myosin IC
NM_013701	UDP-glucuronosyltransferase 1 family, member 2	0.845416	0.00294979	mMC020217	Ugt1a2::UDP-glucuronosyltransferase 1 family, member 2
NM_013592	Matrilin-4 precursor (MAT-4).	0.845486	0.00565421	mMA035109	Matn4::matrilin 4
NM_026188	RIKEN cDNA 1700028P14 gene	0.846034	0.00840011	mMC005750	1700028P14Rik::RIKEN cDNA 1700028P14 gene
U91966	Arabidopsis thaliana ribulose-1,5-bisphosphate carboxylase/oxygenase large subunit (rbcL) gene, chloroplast gene encoding chloroplast protein, complete cds.	0.848562	0.00366774	mCD037111	-
NM_139151	sperm associated antigen 4	0.848741	0.00388323	mMC018788	Spag4::sperm associated antigen 4
L26853	Mus musculus clone C31e germline Ig variable region heavy chain precursor gene, partial cds.	0.850446	0.00252413	mMO036471	-
NM_022654	leucine-rich and death domain containing	0.850799	0.00835925	mMC006113	Lrdd::leucine-rich and death domain containing
NM_007425	advanced glycosylation end product-specific receptor	0.852035	0.0058359	mMC006881	Ager::advanced glycosylation end product-specific receptor
NM_016970	killer cell lectin-like receptor subfamily G, member 1	0.853735	0.00646923	mMC006212	Klrg1::killer cell lectin-like receptor subfamily G, member 1
NM_153171	regulator of G-protein signaling 13	0.854281	0.00284981	mMC011275	Rgs13::regulator of G-protein signaling 13
XM_135514	sperm motility kinase 2	0.854598	0.00940669	mMC020789	Smok2::sperm motility kinase 2
NM_009741	B-cell leukemia/lymphoma 2	0.855187	0.00267479	mMC001120	Bcl2::B-cell leukemia/lymphoma 2
NM_139223	defensin beta 13	0.856503	0.00442714	mMC004480	Defb13::defensin beta 13
Y15975	Mus musculus V kappa 19-14 gene, partial.	0.85675	0.00858852	mMO036123	-
NM_011138	POU domain, class 2, transcription factor 2	0.857336	0.00735985	mMC011511	Pou2f2::POU domain, class 2, transcription factor 2
XM_146397	RIKEN cDNA 2410018E23 gene	0.858113	0.00568922	mMC004574	2410018E23Rik::RIKEN cDNA 2410018E23 gene
NM_015743	nuclear receptor subfamily 4, group A, member 3	0.858188	0.00993417	mMR030403	Nr4a3::nuclear receptor subfamily 4, group A, member 3
NM_177787	hypothetical protein 9830102E05	0.858428	0.00299526	mMC018880	9830102E05::hypothetical protein 9830102E05
AK087108	Mus musculus 0 day neonate lung cDNA, RIKEN full-length enriched library, clone:E030027H19 product:similar to CUB DOMAIN CONTAINING PROTEIN 1 [Homo sapiens], full insert sequence.	0.864936	0.00737155	mMA034252	Cdcp1::CUB domain containing protein 1
NM_022879	myosin, light polypeptide 7, regulatory	0.865166	0.00542928	mMC021929	Myl7::myosin, light polypeptide 7, regulatory
NM_029759	RIKEN cDNA 2410166I05 gene	0.867009	0.00401063	mMC019432	2410166I05Rik::RIKEN cDNA 2410166I05 gene
NM_008977	protein tyrosine phosphatase, non-receptor type 2	0.867229	0.0045668	mMC009664	Ptpn2::protein tyrosine phosphatase, non-receptor type 2
XM_486256	RIKEN cDNA 6230427J02 gene	0.867742	0.00866903	mMC001875	6230427J02Rik::RIKEN cDNA 6230427J02 gene
NM_177773	Mus musculus hypothetical protein 4933408B17 (4933408B17), mRNA.	0.867959	0.00929096	mMA032907	Brd8::bromodomain containing 8
NM_053080	aldehyde dehydrogenase family 1, subfamily A3	0.86821	0.00819934	mMC001018	Aldh1a3::aldehyde dehydrogenase family 1, subfamily A3
NM_011924	arginine vasopressin receptor 1B	0.86896	0.00277795	mMR029642	Avpr1b::arginine vasopressin receptor 1B
NM_007536	B-cell leukemia/lymphoma 2 related protein A1d	0.869661	0.00599402	mMR028756	Bcl2a1d::B-cell leukemia/lymphoma 2 related protein A1d
NM_207203	hypothetical protein LOC73072	0.869744	0.00924499	mMC002273	LOC73072::hypothetical protein LOC73072
NM_139051	nuclear receptor subfamily 5, group A, member 1	0.872809	0.00433528	mMC003137	Nr5a1::nuclear receptor subfamily 5, group A, member 1
NM_025492	RIKEN cDNA 1700020L24 gene	0.87319	0.00526144	mMC004282	1700020L24Rik::RIKEN cDNA 1700020L24 gene
NM_030243	RIKEN cDNA 0610033I05 gene	0.873658	0.00762277	mMC003823	0610033I05Rik::RIKEN cDNA 0610033I05 gene
NM_008318	integrin binding sialoprotein	0.873919	0.00338769	mMC014178	Ibsp::integrin binding sialoprotein
NM_010446	Mus musculus forkhead box A2 (Foxa2), mRNA.	0.876767	0.00383002	mMA032960	Foxa2::forkhead box A2
AK085885	Mus musculus 16 days neonate heart cDNA, RIKEN full-length enriched library, clone:D830023P11 product:novel SH2-containing protein 3, full insert sequence.	0.877053	0.00719513	mMA034710	-
NM_028950	RIKEN cDNA 4933414E04 gene	0.879433	0.00255837	mMC002836	Nsun6::NOL1/NOP2/Sun domain family 6
XM_485505	RIKEN cDNA 330010C22 gene	0.879795	0.00640687	mMC026356	D330010C22Rik::RIKEN cDNA 330010C22 gene
NM_172450	RIKEN cDNA 4930539E08 gene	0.881016	0.00833526	mMC007819	4930539E08Rik::RIKEN cDNA 4930539E08 gene
NM_001001982	RIKEN cDNA A430105I19 gene	0.882409	0.00452288	mMC002357	A430105I19Rik::RIKEN cDNA A430105I19 gene
NM_011173	protein S (alpha)	0.883126	0.00652162	mMC013412	Pros1::protein S (alpha)
NM_207158	olfactory receptor 427	0.883432	0.00806917	mMC022302	Olfr427::olfactory receptor 427
NM_027477	zinc finger protein 398	0.884534	0.00726765	mMR029921	Zfp398::zinc finger protein 398
NM_027033	Mus musculus RIKEN cDNA 4930418G15 gene (4930418G15Rik), mRNA.	0.884625	0.00792863	mMA032897	4930418G15Rik::RIKEN cDNA 4930418G15 gene
XM_484889	RIKEN cDNA A630001G21 gene	0.885996	0.00473514	mMC004589	A630001G21Rik::RIKEN cDNA A630001G21 gene
NM_146565	olfactory receptor 837	0.886474	0.00501193	mMC003245	Olfr837::olfactory receptor 837
NM_022320	G protein-coupled receptor 35	0.886761	0.00975568	mMC016469	Gpr35::G protein-coupled receptor 35
NM_053110	glycoprotein (transmembrane) nmb	0.89224	0.00678605	mMC006962	Gpnmb::glycoprotein (transmembrane) nmb
NM_008387	insulin II	0.894023	0.00932053	mMC017253	Ins2::insulin II
NM_020510	frizzled homolog 2 (Drosophila)	0.894024	0.00278121	mMC019914	Fzd2::frizzled homolog 2 (Drosophila)
NM_172294	sulfatase 1	0.894477	0.0030978	mMC001017	Sulf1::sulfatase 1
NM_022724	suppressor of variegation 3-9 homolog 2 (Drosophila)	0.895055	0.00541071	mMR031024	Suv39h2::suppressor of variegation 3-9 homolog 2 (Drosophila)
NM_173425	RIKEN cDNA A830043J08 gene	0.896691	0.00405123	mMC001001	A830043J08Rik::RIKEN cDNA A830043J08 gene
NM_007469	Mus musculus apolipoprotein C-I (Apoc1), mRNA.	0.897941	0.00409935	mMA032607	Apoc1::apolipoprotein C-I
NM_009979	cystatin 9	0.900099	0.00320495	mMC003022	Cst9::cystatin 9
AK051166	Mus musculus 12 days embryo spinal ganglion cDNA, RIKEN full-length enriched library, clone:D130008K15 product:unknown EST, full insert sequence.	0.90023	0.00301745	mMA035189	-
NM_011413	sex-limited protein	0.903455	0.00683852	mMR030138	Slp::sex-limited protein
K00692	Mouse Ig germline H-chain V-region V-3, subgroup VH-III.	0.903969	0.00191972	mMO036350	-
NM_172484	RIKEN cDNA E030049G20 gene	0.905066	0.00204021	mMC026262	E030049G20Rik::RIKEN cDNA E030049G20 gene
NM_007806	cytochrome b-245, alpha polypeptide	0.905186	0.00646467	mMC011118	Cyba::cytochrome b-245, alpha polypeptide
XM_129071	RIKEN cDNA 1700105P06 gene	0.90544	0.00784229	mMC003714	1700105P06Rik::RIKEN cDNA 1700105P06 gene
NC_001510	Mice minute virus, complete genome.	0.916532	0.0019566	mVI036557	-
NM_011602	Mus musculus talin (Tln), mRNA.	0.920157	0.00393806	mCT000166	Tln1::talin 1
NM_172987	RIKEN cDNA E130310K16 gene	0.920592	0.00247657	mMR030487	E130310K16Rik::RIKEN cDNA E130310K16 gene
NM_130886	Mus musculus caspase recruitment domain family, member 14 (Card14), mRNA.	0.92082	0.00281618	mMA034615	Card14::caspase recruitment domain family, member 14
NM_146835	olfactory receptor 109	0.923658	0.00398786	mMC005925	Olfr109::olfactory receptor 109
NM_080468	leucine-rich repeat-containing G protein-coupled receptor 8	0.92393	0.00142673	mMC005443	Lgr8::leucine-rich repeat-containing G protein-coupled receptor 8
NM_007630	cyclin B2	0.924398	0.00228172	mMC007743	Ccnb2::cyclin B2
NM_015804	ATPase, class VI, type 11A	0.932367	0.00696562	mMC010732	Atp11a::ATPase, class VI, type 11A
NM_145850	vomeronasal 1 receptor, H17	0.932735	0.00526071	mMC025840	V1rh17::vomeronasal 1 receptor, H17
NM_172435	Mus musculus purinergic receptor P2Y, G-protein coupled 10 (P2ry10), mRNA.	0.933225	0.00128168	mMA031938	P2ry10::purinergic receptor P2Y, G-protein coupled 10
NM_023289	CEA-related cell adhesion molecule 11	0.933394	0.00282669	mMC016003	Ceacam11::CEA-related cell adhesion molecule 11
NM_021374	Mus musculus regulator of G-protein signaling 20 (Rgs20), mRNA.	0.938473	0.00807804	mMA033007	Rgs20::regulator of G-protein signaling 20
NM_026198	RIKEN cDNA 2010200O16 gene	0.939329	0.00903384	mMC018472	2010200O16Rik::RIKEN cDNA 2010200O16 gene
NM_008546	microfibrillar-associated protein 2	0.940127	0.00897032	mMC011969	Mfap2::microfibrillar-associated protein 2
NM_009414	tryptophan hydroxylase 1	0.94327	0.00349012	mMC012908	Tph1::tryptophan hydroxylase 1
NM_019436	SHP2 interacting transmembrane adaptor	0.947388	0.0047768	mMC008217	Sit::SHP2 interacting transmembrane adaptor
NM_054098	Mus musculus tumor necrosis factor, alpha-induced protein 9 (Tnfaip9), mRNA.	0.947969	0.00844236	mMA033820	Tnfaip9::tumor necrosis factor, alpha-induced protein 9
NM_177130	RIKEN cDNA 4732486J07 gene	0.948044	0.00350492	mMR029044	4732486J07Rik::RIKEN cDNA 4732486J07 gene
NM_028152	MMS19 (MET18 S. cerevisiae)-like	0.948734	0.00676629	mMR027724	Mms19l::MMS19 (MET18 S. cerevisiae)-like
NM_029803	RIKEN cDNA 2310061N23 gene	0.952802	0.00185806	mMR026393	Ifi27::interferon, alpha-inducible protein 27
NM_009046	avian reticuloendotheliosis viral (v-rel) oncogene related B	0.953505	0.00873862	mMC003232	Relb::avian reticuloendotheliosis viral (v-rel) oncogene related B
NM_008011	Mus musculus fibroblast growth factor receptor 4 (Fgfr4), mRNA.	0.954349	0.00271338	mMA031263	Fgfr4::fibroblast growth factor receptor 4
NM_177254	RIKEN cDNA 9330155M09 gene	0.956935	0.00200105	mMC019194	9330155M09Rik::RIKEN cDNA 9330155M09 gene
NM_010547	inhibitor of kappaB kinase gamma	0.957266	0.00733411	mMC003436	Ikbkg::inhibitor of kappaB kinase gamma
AK016886	Mus musculus adult male testis cDNA, RIKEN full-length enriched library, clone:4933424C13 product:hypothetical Src homology 2 (SH2) domain containing protein, full insert sequence.	0.959823	0.00118972	mMA034421	4933424C13Rik::RIKEN cDNA 4933424C13 gene
AJ231200	Mus musculus IgVk cu2 gene.	0.961583	0.00147896	mMO036267	-
XM_129092	RIKEN cDNA 2010003K11 gene	0.962915	0.00283237	mMC003617	2010003K11Rik::RIKEN cDNA 2010003K11 gene
NM_028318	RIKEN cDNA 2810032G03 gene	0.967343	0.00376611	mMC006390	2810032G03Rik::RIKEN cDNA 2810032G03 gene
NC_001502	Moloney murine sarcoma virus, complete genome.	0.969581	0.00601759	mVI036521	-
NM_009769	Kruppel-like factor 5	0.970673	0.00324861	mMC000793	Klf5::Kruppel-like factor 5
NM_183266	RIKEN cDNA 1700020N01 gene	0.97592	0.00316171	mMC007289	1700020N01Rik::RIKEN cDNA 1700020N01 gene
NM_134041	RIKEN cDNA 4930427A07 gene	0.976868	0.00716742	mMC005333	4930427A07Rik::RIKEN cDNA 4930427A07 gene
NM_013684	Mus musculus TATA box binding protein (Tbp), mRNA.	0.978732	0.00375282	mCM000629	Tbp::TATA box binding protein
NM_027903	dihydrodiol dehydrogenase (dimeric)	0.979521	0.00426375	mMC002932	Dhdh::dihydrodiol dehydrogenase (dimeric)
NM_011019	oncostatin M receptor	0.979958	0.00152182	mMC018475	Osmr::oncostatin M receptor
XM_143332	RIKEN cDNA 2010204N08 gene	0.983059	0.00217111	mMC008011	2010204N08Rik::RIKEN cDNA 2010204N08 gene
NM_181544	polycystic kidney disease 1 like 3	0.991514	0.00207818	mMC006295	Pkd1l3::polycystic kidney disease 1 like 3
NM_175166	RIKEN cDNA 5430419D17 gene	0.997315	0.00214979	mMC016473	5430419D17Rik::RIKEN cDNA 5430419D17 gene
AK085322	Mus musculus 0 day neonate kidney cDNA, RIKEN full-length enriched library, clone:D630011L08 product:unknown EST, full insert sequence.	1.01017	0.00144189	mMA035009	-
NM_146963	olfactory receptor 45	1.02181	0.00114318	mMC008226	Olfr45::olfactory receptor 45
NC_001363	Murine sarcoma virus, complete genome.	1.02273	0.00499487	mVI036641	-
NM_053169	tripartite motif protein 16	1.02788	0.00133809	mMR026956	Trim16::tripartite motif protein 16
NM_011537	Mus musculus T-box 5 (Tbx5), mRNA.	1.02835	0.00371171	mMA032919	Tbx5::T-box 5
NM_145425	Mus musculus expressed sequence AV249152 (AV249152), mRNA.	1.03492	0.00331619	mMA032057	AV249152::expressed sequence AV249152
NM_023134	Mus musculus surfactant associated protein A (Sftpa), mRNA.	1.03589	0.00229321	mCT000293	Sftpa1::surfactant associated protein A1
NM_144883	RIKEN cDNA 5430407P10 gene	1.03617	0.0047745	mMC012907	5430407P10Rik::RIKEN cDNA 5430407P10 gene
AF177664	Mus musculus rho GTPase-activating protein 6 isoform 2 (Arhgap6) mRNA, complete cds.	1.04211	0.00118731	mMA032512	Arhgap6::Rho GTPase activating protein 6
AF003294	Mus musculus Ig kappa light chain variable region gene, partial cds.	1.04658	0.00230654	mMO036176	-
NM_025758	ankyrin repeat and SOCS box-containing protein 17	1.04867	0.00701144	mMC000805	Asb17::ankyrin repeat and SOCS box-containing protein 17
NM_007447	angiogenin, ribonuclease A family, member 1	1.05342	0.00171892	mMC021846	Ang1::angiogenin, ribonuclease A family, member 1
NM_011701	Mus musculus vimentin (Vim), mRNA.	1.06221	0.00564378	mCT000247	Vim::vimentin
NM_080510	Mus musculus ring finger protein 36 (Rnf36), mRNA.	1.06562	0.00358615	mMA034145	Rnf36::ring finger protein 36
NM_029797	RIKEN cDNA 2610034E18 gene	1.06617	0.00791669	mMC025902	2610034E18Rik::RIKEN cDNA 2610034E18 gene
NM_175163	RIKEN cDNA 4933416E05 gene	1.06832	0.00871454	mMR028014	4933416E05Rik::RIKEN cDNA 4933416E05 gene
NM_008849	pituitary specific transcription factor 1	1.06879	0.00135569	mMC005924	Pit1::pituitary specific transcription factor 1
NM_146957	olfactory receptor 170	1.0757	0.00165457	mMR027210	Olfr170::olfactory receptor 170
NM_029325	Mus musculus serine protease inhibitor-like, with Kunitz and WAP domains 1 (eppin) (Spinlw1), mRNA.	1.07677	0.00198537	mMA033340	Spinlw1::serine protease inhibitor-like, with Kunitz and WAP domains 1 (eppin)
NM_172722	RIKEN cDNA C330023M02 gene	1.08802	0.00603858	mMR029917	C330023M02Rik::RIKEN cDNA C330023M02 gene
NM_009594	v-abl Abelson murine leukemia oncogene 1	1.09048	0.00224517	mMR028804	Abl1::v-abl Abelson murine leukemia oncogene 1
NM_175313	RIKEN cDNA A130022J15 gene	1.11025	0.0006265	mMC007060	A130022J15Rik::RIKEN cDNA A130022J15 gene
XM_130416	RIKEN cDNA 2810418N01 gene	1.14266	0.00440151	mMC013047	2810418N01Rik::RIKEN cDNA 2810418N01 gene
NM_011232	RAD1 homolog (S. pombe)	1.14539	0.00789563	mMC008229	Rad1::RAD1 homolog (S. pombe)
BC060255	Mus musculus cDNA clone IMAGE:5706941, partial cds.	1.15425	0.00559019	mMA033485	-
NM_023504	NK2 transcription factor related, locus 4 (Drosophila)	1.15509	0.00377504	mMC000833	Nkx2-4::NK2 transcription factor related, locus 4 (Drosophila)
XM_484154	RIKEN cDNA 4930512B01 gene	1.15596	0.00123826	mMR027775	4930512B01Rik::RIKEN cDNA 4930512B01 gene
NM_008593	forkhead box D2	1.19947	0.00206322	mMC009558	Foxd2::forkhead box D2
XM_483933	RIKEN cDNA 4930463O16 gene	1.22413	0.00133324	mMC019182	4930463O16Rik::RIKEN cDNA 4930463O16 gene
NM_011360	sarcoglycan, epsilon	1.24812	0.000299891	mMC004958	Sgce::sarcoglycan, epsilon
NM_153394	G protein-coupled receptor 156	1.264	0.00536176	mMC018006	Gpr156::G protein-coupled receptor 156
NM_032544	GTP binding protein 3	1.33433	0.000822315	mMC003521	Gtpbp3::GTP binding protein 3
NM_017372	lysozyme	1.35381	0.00481017	mMR030807	Lyzs::lysozyme
NM_008620	macrophage activation 2	1.39637	0.00663211	mMR029240	Mpa2::macrophage activation 2
XM_131279	RIKEN cDNA 4933402J24 gene	1.49921	0.000776977	mMC008325	4933402J24Rik::RIKEN cDNA 4933402J24 gene
NM_011684	vomeronasal 1 receptor, A2	2.7787	0.00273274	mMC022806	V1ra2::vomeronasal 1 receptor, A2
Down regulated genes (n=997)
Name	Gene Product	log(2)FC	PValue	Slide ID	Gene Symbol
NM_145587	SH3-binding kinase	-2.92711	0.000500939	mMC021994	Sbk1::SH3-binding kinase 1
NM_026380	RIKEN cDNA 6530413N01 gene	-2.87383	0.000591456	mMC023691	6530413N01Rik::RIKEN cDNA 6530413N01 gene
NM_011838	Ly6/neurotoxin 1	-2.84125	0.00107747	mMC013267	Lynx1::Ly6/neurotoxin 1
NM_010762	myelin and lymphocyte protein, T-cell differentiation protein	-2.77007	0.000696594	mMC014678	Mal::myelin and lymphocyte protein, T-cell differentiation protein
NM_145984	RIKEN cDNA D030028O16 gene	-2.76051	0.000739608	mMC010794	Prepl::prolyl endopeptidase-like
NM_019914	expressed sequence AI839562	-2.75846	0.00173092	mMC020897	AI839562::expressed sequence AI839562
NM_030203	DNA segment, Chr 10, Brigham & Women's Genetics 0791 expressed	-2.68939	0.0012294	mMC009267	D10Bwg0791e::DNA segment, Chr 10, Brigham & Women's Genetics 0791 expressed
NM_009162	secretory granule neuroendocrine protein 1, 7B2 protein	-2.66268	0.00208723	mMC007178	Sgne1::secretory granule neuroendocrine protein 1, 7B2 protein
XM_132255	seizure related 6 homolog (mouse)-like	-2.65953	0.000881006	mMC009062	Sez6l::seizure related 6 homolog (mouse)-like
XM_207079	spectrin alpha 2	-2.65055	0.00454427	mMC023859	Spna2::spectrin alpha 2
NM_022422	guanine nucleotide binding protein 13, gamma	-2.64603	0.00147788	mMC009517	Gng13::guanine nucleotide binding protein 13, gamma
NM_011740	tyrosine 3-monooxygenase/tryptophan 5-monooxygenase activation protein, zeta polypeptide	-2.64285	0.00140606	mMC020595	Ywhaz::tyrosine 3-monooxygenase/tryptophan 5-monooxygenase activation protein, zeta polypeptide
NM_010308	guanine nucleotide binding protein, alpha o	-2.63557	0.00111946	mMC008596	Gnao1::guanine nucleotide binding protein, alpha o
NM_152806	RIKEN cDNA 2610007K22 gene	-2.63416	0.00183791	mMC007359	Ddx17::DEAD (Asp-Glu-Ala-Asp) box polypeptide 17
NM_013746	pleckstrin homology domain containing, family B (evectins) member 1	-2.62158	0.00144344	mMC005019	Plekhb1::pleckstrin homology domain containing, family B (evectins) member 1
NM_008441	kinesin family member 1B	-2.58433	0.00426649	mMC009229	Kif1b::kinesin family member 1B
NM_025824	basic leucine zipper and W2 domains 1	-2.55184	0.00112304	mMC001576	Bzw1::basic leucine zipper and W2 domains 1
NM_011694	voltage-dependent anion channel 1	-2.51461	0.00162359	mMC023442	Vdac1::voltage-dependent anion channel 1
XM_133283	RIKEN cDNA 1500005P14 gene	-2.50673	0.00189764	mMC008168	1500005P14Rik::RIKEN cDNA 1500005P14 gene
NM_199472	similar to glyceraldehyde-3-phosphate dehydrogenase (phosphorylating) (EC 1.2.1.12) - mouse	-2.49138	0.00388459	mMC019987	MGC68323::glyceraldehyde-3-phosphate dehydrogenase (phosphorylating)-like
NM_019498	Mus musculus olfactomedin 1 (Olfm1), mRNA.	-2.48545	0.00132022	mMA033831	Olfm1::olfactomedin 1
NM_080633	aconitase 2, mitochondrial	-2.46298	0.00191714	mMC024712	Aco2::aconitase 2, mitochondrial
NM_018794	ATPase, H+ transporting, lysosomal accessory protein 1	-2.46142	0.00175946	mMC011673	Atp6ap1::ATPase, H+ transporting, lysosomal accessory protein 1
NM_016920	ATPase, H+ transporting, lysosomal V0 subunit a isoform 1	-2.43652	0.00117187	mMR028839	Atp6v0a1::ATPase, H+ transporting, lysosomal V0 subunit a isoform 1
NM_172290	neurotrimin	-2.42601	0.0018619	mMR026718	Hnt::neurotrimin
NM_009725	ATP synthase, H+ transporting, mitochondrial F0 complex, subunit b, isoform 1	-2.42422	0.000705005	mMC002547	Atp5f1::ATP synthase, H+ transporting, mitochondrial F0 complex, subunit b, isoform 1
NM_023402	myosin light chain, regulatory B	-2.42306	0.00141711	mMC020187	Mylc2b::myosin light chain, regulatory B
NM_009790	calmodulin 1	-2.41834	0.00342092	mMC009458	Calm1::calmodulin 1
NM_019639	Mus musculus ubiquitin C (Ubc), mRNA.	-2.40954	0.00119033	mCP000416	Ubc::ubiquitin C
NM_010075	dipeptidylpeptidase 6	-2.40419	0.00146535	mMR026523	Dpp6::dipeptidylpeptidase 6
NM_019411	protein phosphatase 2a, catalytic subunit, alpha isoform	-2.39941	0.00182301	mMC006571	Ppp2ca::protein phosphatase 2a, catalytic subunit, alpha isoform
NM_011436	sortilin-related receptor, LDLR class A repeats-containing	-2.39833	0.000754766	mMC012914	Sorl1::sortilin-related receptor, LDLR class A repeats-containing
NM_023179	ATPase, H+ transporting, V1 subunit G isoform 2	-2.39758	0.0017058	mMC001733	Atp6v1g2::ATPase, H+ transporting, V1 subunit G isoform 2
NM_026697	RAB14, member RAS oncogene family	-2.39745	0.00118059	mMC023738	Rab14::RAB14, member RAS oncogene family
NM_008019	Mus musculus FK506 binding protein 1a (Fkbp1a), mRNA.	-2.38979	0.0014299	mMA035659	Fkbp1a::FK506 binding protein 1a
NM_025877	RIKEN cDNA 2310067G05 gene	-2.38484	0.00217995	mMC009472	2310067G05Rik::RIKEN cDNA 2310067G05 gene
NM_145385	myeloid leukemia factor 2	-2.36982	0.0021044	mMC014271	Mlf2::myeloid leukemia factor 2
NM_138650	diacylglycerol kinase, gamma	-2.3552	0.00192669	mMC012008	Dgkg::diacylglycerol kinase, gamma
NM_009897	creatine kinase, mitochondrial 1, ubiquitous	-2.35379	0.00199127	mMC007779	Ckmt1::creatine kinase, mitochondrial 1, ubiquitous
NM_013813	erythrocyte protein band 4.1-like 3	-2.33551	0.00140743	mMC023565	Epb4.1l3::erythrocyte protein band 4.1-like 3
NM_133195	bruno-like 4, RNA binding protein (Drosophila)	-2.33276	0.00267289	mMC013350	Brunol4::bruno-like 4, RNA binding protein (Drosophila)
NM_144513	GTL2, imprinted maternally expressed untranslated mRNA	-2.33119	0.00440043	mMC017441	Gtl2::GTL2, imprinted maternally expressed untranslated mRNA
BC004704	Mus musculus myelin basic protein, mRNA (cDNA clone MGC:6184 IMAGE:3499588), complete cds.	-2.32992	0.00107178	mMA034616	Mbp::myelin basic protein
NM_145475	ceramide kinase	-2.30908	0.000745162	mMC002600	Cerk::ceramide kinase
NM_170669	Mus musculus ribosomal protein S15a (Rps15a), mRNA.	-2.30518	0.00237818	mMR001526	Rps15a::ribosomal protein S15a
AK083103	Mus musculus adult male hippocampus cDNA, RIKEN full-length enriched library, clone:C630014L05 product:myelin-associated oligodendrocytic basic protein, full insert sequence.	-2.30375	0.00237852	mMA035366	Mobp::myelin-associated oligodendrocytic basic protein
NM_173781	RAB6B, member RAS oncogene family	-2.29167	0.00144213	mMC022311	Rab6b::RAB6B, member RAS oncogene family
NM_013494	carboxypeptidase E	-2.28866	0.00465839	mMC015127	Cpe::carboxypeptidase E
NM_010273	guanosine diphosphate (GDP) dissociation inhibitor 1	-2.28592	0.00290101	mMC008322	Gdi1::guanosine diphosphate (GDP) dissociation inhibitor 1
NM_008844	phosphatidylinositol-4-phosphate 5-kinase, type 1 gamma	-2.28567	0.0065478	mMC014499	Pip5k1c::phosphatidylinositol-4-phosphate 5-kinase, type 1 gamma
NM_145534	BTB (POZ) domain containing 3	-2.28115	0.00135286	mMC022997	Btbd3::BTB (POZ) domain containing 3
NM_008791	Purkinje cell protein 4	-2.27542	0.00311311	mMC006721	Pcp4::Purkinje cell protein 4
NM_009001	RAB3A, member RAS oncogene family	-2.27071	0.00301083	mMC025591	Rab3a::RAB3A, member RAS oncogene family
NM_011322	sodium channel, voltage-gated, type I, beta polypeptide	-2.25417	0.00726162	mMC009645	Scn1b::sodium channel, voltage-gated, type I, beta
NM_008492	lactate dehydrogenase 2, B chain	-2.24899	0.00169262	mMC024244	Ldh2::lactate dehydrogenase 2, B chain
XM_487678	erythrocyte protein band 4.1-like 1	-2.22241	0.00194787	mMC004495	Epb4.1l1::erythrocyte protein band 4.1-like 1
XM_129130	spectrin beta 3	-2.21609	0.000608013	mMC022195	Spnb3::spectrin beta 3
NM_009722	Mus musculus ATPase, Ca++ transporting, cardiac muscle, slow twitch 2 (Atp2a2), mRNA.	-2.21287	0.000299255	mMA035483	Atp2a2::ATPase, Ca++ transporting, cardiac muscle, slow twitch 2
NM_027940	RIKEN cDNA 1700001F09 gene	-2.21243	0.00312244	mMR029431	1700001F09Rik::RIKEN cDNA 1700001F09 gene
NM_020007	muscleblind-like 1 (Drosophila)	-2.20816	0.00208945	mMC015860	Mbnl1::muscleblind-like 1 (Drosophila)
NM_009128	stearoyl-Coenzyme A desaturase 2	-2.19544	0.00230269	mMC021381	Scd2::stearoyl-Coenzyme A desaturase 2
NM_018804	synaptotagmin 11	-2.19313	0.00521197	mMC011007	Syt11::synaptotagmin 11
NM_133691	RIKEN cDNA 2410104I19 gene	-2.17872	0.00184841	mMC019587	2410104I19Rik::RIKEN cDNA 2410104I19 gene
NM_011986	Mus musculus neurochondrin (Ncdn), mRNA.	-2.17771	0.00215556	mMR001508	Ncdn::neurochondrin
NM_008828	phosphoglycerate kinase 1	-2.17671	0.00106538	mMC023445	Pgk1::phosphoglycerate kinase 1
NM_008084	Mus musculus similar to glyceraldehyde-3-phosphate dehydrogenase (LOC14433), mRNA.	-2.16969	0.00533095	mCP000706	LOC14433::similar to glyceraldehyde-3-phosphate dehydrogenase
NM_025628	cytochrome c oxidase, subunit VIb	-2.15986	0.00944232	mMC021003	Cox6b1::cytochrome c oxidase, subunit VIb polypeptide 1
NM_019693	HLA-B-associated transcript 1A	-2.14832	0.00429237	mMC011527	Bat1a::HLA-B-associated transcript 1A
NM_175836	Mus musculus spectrin beta 2 (Spnb2), transcript variant 1, mRNA.	-2.13616	0.00317441	mMA031712	Spnb2::spectrin beta 2
NM_008618	Malate dehydrogenase, cytoplasmic (EC 1.1.1.37).	-2.12833	0.00191063	mMA035167	Mdh1::malate dehydrogenase 1, NAD (soluble)
NM_010684	lysosomal membrane glycoprotein 1	-2.11947	0.00227673	mMC008091	Lamp1::lysosomal membrane glycoprotein 1
NM_023429	OCIA domain containing 1	-2.11706	0.00176611	mMC002800	Ociad1::OCIA domain containing 1
NM_016716	cullin 3	-2.11622	0.00200864	mMC012375	Cul3::cullin 3
NM_011100	protein kinase, cAMP dependent, catalytic, beta	-2.10229	0.00264998	mMC002548	Prkacb::protein kinase, cAMP dependent, catalytic, beta
NM_153058	microtubule-associated protein, RP/EB family, member 2	-2.09869	0.00109377	mMR027702	Mapre2::microtubule-associated protein, RP/EB family, member 2
NM_013507	Mus musculus eukaryotic translation initiation factor 4, gamma 2 (Eif4g2), mRNA.	-2.09285	0.00173318	mMA033339	Eif4g2::eukaryotic translation initiation factor 4, gamma 2
AF188124	Mus musculus TGF-beta resistance-associated protein TRAG (Trag) mRNA, partial cds.	-2.08745	0.00886299	mMA033813	Wdr7::WD repeat domain 7
NM_009497	vesicle-associated membrane protein 2	-2.06842	0.00416872	mMC002181	Vamp2::vesicle-associated membrane protein 2
NM_008165	glutamate receptor, ionotropic, AMPA1 (alpha 1)	-2.06836	0.00138335	mMC021319	Gria1::glutamate receptor, ionotropic, AMPA1 (alpha 1)
NM_177836	expressed sequence AW046396	-2.06714	0.000984163	mMC019856	AW046396::expressed sequence AW046396
BC038249	Mus musculus mitogen activated protein kinase 10, mRNA (cDNA clone IMAGE:5365436), containing frame-shift errors.	-2.06192	0.00186692	mMA034401	-
NM_020615	ATP synthase, H+ transporting, mitochondrial F1 complex, gamma polypeptide 1	-2.05715	0.00311059	mMC020950	Atp5c1::ATP synthase, H+ transporting, mitochondrial F1 complex, gamma polypeptide 1
XM_133096	RIKEN cDNA 3321401G04 gene	-2.05411	0.0020643	mMC022431	3321401G04Rik::RIKEN cDNA 3321401G04 gene
NM_007907	Mus musculus eukaryotic translation elongation factor 2 (Eef2), mRNA.	-2.05253	0.00203508	mCT000125	Eef2::eukaryotic translation elongation factor 2
NM_008810	pyruvate dehydrogenase E1 alpha 1	-2.04833	0.00141267	mMC001976	Pdha1::pyruvate dehydrogenase E1 alpha 1
NM_013915	zinc finger protein 238	-2.04423	0.00784789	mMR026605	Zfp238::zinc finger protein 238
NM_053195	solute carrier family 24 (sodium/potassium/calcium exchanger), member 3	-2.03965	0.00255252	mMC005330	Slc24a3::solute carrier family 24 (sodium/potassium/calcium exchanger), member 3
NM_009508	vesicular inhibitory amino acid transporter	-2.02876	0.00197837	mMC014885	Slc32a1::solute carrier family 32 (GABA vesicular transporter), member 1
NM_009242	secreted acidic cysteine rich glycoprotein	-2.02791	0.00913527	mMC010599	Sparc::secreted acidic cysteine rich glycoprotein
NM_008740	N-ethylmaleimide sensitive fusion protein	-2.0239	0.00217937	mMC017735	Nsf::N-ethylmaleimide sensitive fusion protein
AK129109	Mus musculus mRNA for mKIAA0282 protein.	-2.01861	0.00472904	mMA035582	Trim9::tripartite motif protein 9
NM_008167	glutamate receptor, ionotropic, delta 2	-2.01834	9.94824e-05	mMC009479	Grid2::glutamate receptor, ionotropic, delta 2
NM_010134	engrailed 2	-2.01818	0.00153956	mMC007050	En2::engrailed 2
NM_008985	protein tyrosine phosphatase, receptor type, N	-2.01133	0.00258502	mMC012728	Ptprn::protein tyrosine phosphatase, receptor type, N
NM_146047	RIKEN cDNA C130052I12 gene	-2.00778	0.00261939	mMC017288	C130052I12Rik::RIKEN cDNA C130052I12 gene
NM_007393	Mus musculus actin, beta, cytoplasmic (Actb), mRNA.	-2.0071	0.004096	mCP000129	Actb::actin, beta, cytoplasmic
NM_026556	RIKEN cDNA 6720463E02 gene	-2.00252	0.00101979	mMC026042	6720463E02Rik::RIKEN cDNA 6720463E02 gene
NM_008617	malate dehydrogenase 2, NAD (mitochondrial)	-2.00149	0.00195781	mMC023813	Mdh2::malate dehydrogenase 2, NAD (mitochondrial)
NM_172736	leukocyte receptor cluster (LRC) member 8	-2.00146	0.00194175	mMC001760	Leng8::leukocyte receptor cluster (LRC) member 8
NM_019678	Trk-fused gene	-1.99686	0.00165312	mMC003400	Tfg::Trk-fused gene
NM_013670	Mus musculus small nuclear ribonucleoprotein N (Snrpn), mRNA.	-1.99191	0.00500805	mMA031698	Snrpn::small nuclear ribonucleoprotein N
NM_181582	eukaryotic translation initiation factor 5A	-1.99173	0.00268255	mMC020581	Eif5a::eukaryotic translation initiation factor 5A
NM_019697	potassium voltage-gated channel, Shal-related family, member 2	-1.99095	0.00250525	mMR028454	Kcnd2::potassium voltage-gated channel, Shal-related family, member 2
NM_010490	intracisternal A particles	-1.98499	0.00608583	mMR030111	Iap::intracisternal A particles
NM_007377	apoptosis-associated tyrosine kinase	-1.98196	0.00159479	mMC007544	Aatk::apoptosis-associated tyrosine kinase
NM_016980	ribosomal protein L5	-1.97707	0.00467838	mMC019807	Rpl5::ribosomal protein L5
NM_009736	Bcl2-associated athanogene 1	-1.97689	0.00479121	mMC010989	Bag1::Bcl2-associated athanogene 1
NM_013812	CDK2 (cyclin-dependent kinase 2)-associated protein 1	-1.97277	0.0041732	mMC019697	Cdk2ap1::CDK2 (cyclin-dependent kinase 2)-associated protein 1
NM_016852	WW domain binding protein 2	-1.9727	0.00240422	mMC017422	Wbp2::WW domain binding protein 2
NM_020587	splicing factor, arginine/serine-rich 4 (SRp75)	-1.97139	0.00234578	mMC009217	Sfrs4::splicing factor, arginine/serine-rich 4 (SRp75)
XM_484842	RIKEN cDNA C030033M19 gene	-1.97122	0.00191118	mMC021471	Rims1::regulating synaptic membrane exocytosis 1
NM_019793	Mus musculus transmembrane 4 superfamily member 8 (Tm4sf8), mRNA.	-1.97088	0.00347865	mMA034423	Tspan3::tetraspanin 3
NM_011287	ribosomal protein L10A	-1.96705	0.00502841	mMC021075	Rpl10a::ribosomal protein L10A
NM_009449	tubulin, alpha 7	-1.96608	0.00133233	mMC023178	Tuba7::tubulin, alpha 7
NM_031165	heat shock protein 8	-1.96561	0.00132579	mMC025232	Hspa8::heat shock protein 8
NM_080555	phosphatidic acid phosphatase type 2B	-1.96322	0.00261825	mMR026177	Ppap2b::phosphatidic acid phosphatase type 2B
NM_027639	RIKEN cDNA 4931432E15 gene	-1.95855	0.00133102	mMR026996	4931432E15Rik::RIKEN cDNA 4931432E15 gene
NM_015747	solute carrier family 20, member 1	-1.95697	0.00296376	mMC002679	Slc20a1::solute carrier family 20, member 1
NM_080448	SLIT-ROBO Rho GTPase activating protein 2	-1.95617	0.00258496	mMC018497	Srgap3::SLIT-ROBO Rho GTPase activating protein 3
NM_024287	Mus musculus RAB6, member RAS oncogene family (Rab6), mRNA.	-1.95589	0.00144923	mMA032091	Rab6::RAB6, member RAS oncogene family
XM_130033	Rho GTPase activating protein 21	-1.95533	0.00249913	mMC021458	Arhgap21::Rho GTPase activating protein 21
NM_025804	DNA segment, Chr 8, ERATO Doi 325, expressed	-1.95441	0.00305985	mMC014991	D8Ertd325e::DNA segment, Chr 8, ERATO Doi 325, expressed
NM_145602	N-myc downstream regulated gene 4	-1.95169	0.00193715	mMC026309	Ndrg4::N-myc downstream regulated gene 4
NM_207708	Mus musculus synaptogyrin 1 (Syngr1), transcript variant 1a, mRNA.	-1.95093	0.00243807	mMA032667	Syngr1::synaptogyrin 1
NM_008997	RAB11B, member RAS oncogene family	-1.94786	0.00556146	mMC026079	Rab11b::RAB11B, member RAS oncogene family
NM_021518	RAB2, member RAS oncogene family	-1.94765	0.00271739	mMC014224	Rab2::RAB2, member RAS oncogene family
NM_011286	rabphilin 3A	-1.94618	0.00385805	mMC014416	Rph3a::rabphilin 3A
NM_013645	parvalbumin	-1.94557	0.00266348	mMC003775	Pvalb::parvalbumin
NM_024188	3-oxoacid CoA transferase 1	-1.9432	0.0017002	mMC013095	Oxct1::3-oxoacid CoA transferase 1
NM_009768	basigin	-1.93876	0.0033934	mMC010666	Bsg::basigin
NM_026007	eukaryotic translation elongation factor 1 gamma	-1.93752	0.00289414	mMC024230	Eef1g::eukaryotic translation elongation factor 1 gamma
NM_198093	Mus musculus engulfment and cell motility 1, ced-12 homolog (C.	-1.93276	0.00303579	mMA035655	Elmo1::engulfment and cell motility 1, ced-12 homolog (C. elegans)
NM_009672	acidic (leucine-rich) nuclear phosphoprotein 32 family, member A	-1.93247	0.00404338	mMR029239	Anp32a::acidic (leucine-rich) nuclear phosphoprotein 32 family, member A
NM_011655	tubulin, beta 5	-1.93212	0.00253788	mMC021671	Tubb5::tubulin, beta 5
NM_133348	brain acyl-CoA hydrolase	-1.93203	0.00252091	mMC008164	Bach::brain acyl-CoA hydrolase
NM_207215	Mus musculus pam, highwire, rpm 1 (Phr1), mRNA.	-1.92936	0.002117	mMA033223	Phr1::pam, highwire, rpm 1
NM_009295	syntaxin binding protein 1	-1.92628	0.00407328	mMC026287	Stxbp1::syntaxin binding protein 1
NM_015731	ATPase, class II, type 9A	-1.92564	0.00343429	mMC013556	Atp9a::ATPase, class II, type 9A
NM_021880	protein kinase, cAMP dependent regulatory, type I, alpha	-1.919	0.00412063	mMC013121	Prkar1a::protein kinase, cAMP dependent regulatory, type I, alpha
NM_010518	insulin-like growth factor binding protein 5	-1.91677	0.000555175	mMC019359	Igfbp5::insulin-like growth factor binding protein 5
NM_009691	amyloid beta (A4) precursor-like protein 2	-1.91595	0.00211134	mMC006196	Aplp2::amyloid beta (A4) precursor-like protein 2
NM_012038	visinin-like 1	-1.91281	0.00230912	mMR028580	Vsnl1::visinin-like 1
NM_010065	dynamin 1	-1.91085	0.00182357	mMC019279	Dnm1::dynamin 1
NM_011674	UDP-glucuronosyltransferase 8	-1.90494	0.000168582	mMC011658	Ugt8::UDP-glucuronosyltransferase 8
BC056990	Mus musculus GABA-BR1b receptor, mRNA (cDNA clone MGC:66925 IMAGE:6821442), complete cds.	-1.90485	0.00152448	mMA031982	Gabbr1::gamma-aminobutyric acid (GABA-B) receptor, 1
NM_057171	HLA-B-associated transcript 3	-1.89491	0.00213974	mMC002509	Bat3::HLA-B-associated transcript 3
NM_008155	glucose phosphate isomerase 1	-1.89402	0.00280673	mMR029035	Gpi1::glucose phosphate isomerase 1
J05277	Mouse hexokinase mRNA, complete cds.	-1.89229	0.00116403	mMA034709	Hk1::hexokinase 1
NM_008556	phosphoprotein enriched in astrocytes 15	-1.87723	0.00505659	mMC017696	Pea15::phosphoprotein enriched in astrocytes 15
NM_010946	N-terminal Asn amidase	-1.87477	0.00184853	mMC011945	Ntan1::N-terminal Asn amidase
NM_177769	hypothetical protein 4831417L10	-1.87212	0.00257183	mMC025357	4831417L10::hypothetical protein 4831417L10
NM_028188	RUN and SH3 domain containing 1	-1.87117	0.000641868	mMC012201	Rusc1::RUN and SH3 domain containing 1
NM_198214	syntaphilin	-1.86722	0.00174069	mMC016106	Snph::syntaphilin
NM_008379	karyopherin (importin) beta 1	-1.86538	0.00159363	mMC005103	Kpnb1::karyopherin (importin) beta 1
NM_023813	calcium/calmodulin-dependent protein kinase II, delta	-1.8632	0.00215987	mMR028551	Camk2d::calcium/calmodulin-dependent protein kinase II, delta
NM_197945	ProSAPiP1 protein	-1.86126	0.00297227	mMC024913	Prosapip1::ProSAPiP1 protein
NM_011739	tyrosine 3-monooxygenase/tryptophan 5-monooxygenase activation protein, theta polypeptide	-1.85712	0.00246537	mMC023355	Ywhaq::tyrosine 3-monooxygenase/tryptophan 5-monooxygenase activation protein, theta polypeptide
NM_008447	kinesin family member 5A	-1.8554	0.00209698	mMC021736	Kif5a::kinesin family member 5A
NM_007592	carbonic anhydrase 8	-1.85486	0.0056543	mMR030442	Car8::carbonic anhydrase 8
NM_021505	anaphase-promoting complex subunit 5	-1.85342	0.00235569	mMC019995	Anapc5::anaphase-promoting complex subunit 5
NM_008077	glutamic acid decarboxylase 1	-1.85086	0.0014835	mMC007123	Gad1::glutamic acid decarboxylase 1
NM_008850	phosphatidylinositol transfer protein	-1.84749	0.00178891	mMC002425	Pitpna::phosphatidylinositol transfer protein, alpha
NM_019719	STIP1 homology and U-Box containing protein 1	-1.84625	0.00330314	mMC009052	Stub1::STIP1 homology and U-Box containing protein 1
XM_488964	RIKEN cDNA E130013N09 gene	-1.84312	0.00747734	mMC011194	E130013N09Rik::RIKEN cDNA E130013N09 gene
NM_010904	neurofilament, heavy polypeptide	-1.84192	0.000341799	mMC025399	Nefh::neurofilament, heavy polypeptide
NM_025963	ribosomal protein S10	-1.83949	0.00450264	mMC021027	Rps10::ribosomal protein S10
NM_013737	phospholipase A2, group VII (platelet-activating factor acetylhydrolase, plasma)	-1.83829	0.00391501	mMC005763	Pla2g7::phospholipase A2, group VII (platelet-activating factor acetylhydrolase, plasma)
XM_355579	myeloid/lymphoid or mixed-lineage leukemia 3	-1.83811	0.00246569	mMC001669	Mll3::myeloid/lymphoid or mixed-lineage leukemia 3
NM_013933	vesicle-associated membrane protein, associated protein A	-1.83551	0.00140653	mMC017223	Vapa::vesicle-associated membrane protein, associated protein A
NM_008634	microtubule-associated protein 1 B	-1.83382	0.00052782	mMR031064	Mtap1b::microtubule-associated protein 1 B
NM_177301	heterogeneous nuclear ribonucleoprotein L	-1.83375	0.0058448	mMC017857	Hnrpl::heterogeneous nuclear ribonucleoprotein L
NM_029879	DNA segment, Chr 13, Brigham & Women's Genetics 1146 expressed	-1.83348	0.00259556	mMC001731	D13Bwg1146e::DNA segment, Chr 13, Brigham & Women's Genetics 1146 expressed
XM_484305	secretory carrier membrane protein 1	-1.83247	0.00341031	mMC012622	Scamp1::secretory carrier membrane protein 1
NM_010942	neuron specific gene family member 1	-1.82983	0.000517649	mMC013206	Nsg1::neuron specific gene family member 1
NM_019880	mitochondrial carrier homolog 1 (C. elegans)	-1.82974	0.00275426	mMC006304	Mtch1::mitochondrial carrier homolog 1 (C. elegans)
NM_008614	myelin-associated oligodendrocytic basic protein	-1.82721	0.00569866	mMR027950	Mobp::myelin-associated oligodendrocytic basic protein
NM_018858	phosphatidylethanolamine binding protein	-1.82551	0.00212948	mMC022430	Pbp::phosphatidylethanolamine binding protein
NM_007756	complexin 1	-1.82496	0.00276807	mMC018680	Cplx1::complexin 1
NM_011218	protein tyrosine phosphatase, receptor type, S	-1.82374	0.00141515	mMC010590	Ptprs::protein tyrosine phosphatase, receptor type, S
NM_011217	protein tyrosine phosphatase, receptor type, R	-1.82366	0.000529788	mMC008872	Ptprr::protein tyrosine phosphatase, receptor type, R
NM_010325	glutamate oxaloacetate transaminase 2, mitochondrial	-1.8218	0.00162122	mMR031041	Got2::glutamate oxaloacetate transaminase 2, mitochondrial
NM_144819	DNA segment, Chr 5, Brigham & Women's Genetics 0834 expressed	-1.81984	0.00289743	mMR028641	D5Bwg0834e::DNA segment, Chr 5, Brigham & Women's Genetics 0834 expressed
NM_010028	DEAD/H (Asp-Glu-Ala-Asp/His) box polypeptide 3, X-linked	-1.8187	0.00401364	mMC008795	Ddx3x::DEAD/H (Asp-Glu-Ala-Asp/His) box polypeptide 3, X-linked
NM_010288	gap junction membrane channel protein alpha 1	-1.81674	0.00580835	mMC017599	Gja1::gap junction membrane channel protein alpha 1
NM_008068	gamma-aminobutyric acid (GABA-A) receptor, subunit alpha 6	-1.81582	0.00291045	mMC014309	Gabra6::gamma-aminobutyric acid (GABA-A) receptor, subunit alpha 6
NM_011042	poly(rC) binding protein 2	-1.80801	0.00172239	mMC024323	Pcbp2::poly(rC) binding protein 2
NM_025526	RIKEN cDNA 2310020H20 gene	-1.80468	0.00295353	mMC022796	Nifun::NifU-like N-terminal domain containing
NM_008914	protein phosphatase 3, catalytic subunit, beta isoform	-1.80019	0.00648305	mMR028297	Ppp3cb::protein phosphatase 3, catalytic subunit, beta isoform
NM_013510	Mus musculus erythrocyte protein band 4.1-like 1 (Epb4.1l1), mRNA.	-1.79146	0.00266231	mMA032311	Epb4.1l1::erythrocyte protein band 4.1-like 1
NM_011884	mRNA capping enzyme (HCE) (MCE1) [Includes: Polynucleotide 5'- triphosphatase (EC 3.1.3.33) (mRNA 5'-triphosphatase) (TPase); mRNA guanylyltransferase (EC 2.7.7.50) (GTP--RNA guanylyltransferase) (GTase)].	-1.79137	0.000255653	mMA032028	Rngtt::RNA guanylyltransferase and 5'-phosphatase
NM_007379	ATP-binding cassette, sub-family A (ABC1), member 2	-1.78705	0.00957999	mMC008644	Abca2::ATP-binding cassette, sub-family A (ABC1), member 2
NM_010480	heat shock protein 1, alpha	-1.78494	0.00294145	mMC024795	Hspca::heat shock protein 1, alpha
NM_011944	mitogen activated protein kinase kinase 7	-1.78472	0.00324495	mMC001887	Map2k7::mitogen activated protein kinase kinase 7
NM_016666	aryl-hydrocarbon receptor-interacting protein	-1.7804	0.00275842	mMC013592	Aip::aryl-hydrocarbon receptor-interacting protein
NM_020486	Lutheran blood group (Auberger b antigen included)	-1.77481	0.00191966	mMC006990	Lu::Lutheran blood group (Auberger b antigen included)
NM_178936	RIKEN cDNA 4930577M16 gene	-1.77441	0.00523721	mMC014091	4930577M16Rik::RIKEN cDNA 4930577M16 gene
NM_019972	sortilin 1	-1.772	0.000484614	mMR030644	Sort1::sortilin 1
NM_145544	RAP1, GTP-GDP dissociation stimulator 1	-1.77136	0.00287238	mMC021423	Rap1gds1::RAP1, GTP-GDP dissociation stimulator 1
NM_133350	microtubule-associated protein, RP/EB family, member 3	-1.77007	0.00293166	mMC021512	Mapre3::microtubule-associated protein, RP/EB family, member 3
NM_153064	Mus musculus NADH dehydrogenase (ubiquinone) Fe-S protein 2 (Ndufs2), mRNA.	-1.76819	0.00125322	mMA031788	Ndufs2::NADH dehydrogenase (ubiquinone) Fe-S protein 2
NM_130895	adenosine deaminase, RNA-specific, B1	-1.76594	0.00126428	mMR029191	Adarb1::adenosine deaminase, RNA-specific, B1
XM_130264	RIKEN cDNA 4930550G17 gene	-1.76084	0.00342812	mMC018550	4930550G17Rik::RIKEN cDNA 4930550G17 gene
NM_021371	calneuron 1	-1.76081	0.00192185	mMR031227	Caln1::calneuron 1
NM_013765	ribosomal protein S26	-1.76025	0.00735971	mMC024439	Rps26::ribosomal protein S26
XM_354699	expressed sequence AW555464	-1.7598	0.00220007	mMC000902	AW555464::expressed sequence AW555464
NM_011123	Mus musculus proteolipid protein (myelin) (Plp), mRNA.	-1.75844	0.0020873	mMA035454	Plp1::proteolipid protein (myelin) 1
AK019418	Mus musculus 13 days embryo head cDNA, RIKEN full-length enriched library, clone:3110018K01 product:unknown EST, full insert sequence.	-1.75545	0.0033728	mMA033741	Sept3::septin 3
NM_007508	ATPase, H+ transporting, V1 subunit A, isoform 1	-1.75352	0.00302549	mMC024490	Atp6v1a1::ATPase, H+ transporting, V1 subunit A, isoform 1
NM_010097	SPARC-like 1 (mast9, hevin)	-1.75074	0.00125455	mMC016865	Sparcl1::SPARC-like 1 (mast9, hevin)
NM_009801	MOUSE CARBONIC ANHYDRASE II (CAII) MRNA, 3' END (Fragment).	-1.74638	0.00141425	mMA032971	Car2::carbonic anhydrase 2
NM_020582	ATP synthase, H+ transporting, mitochondrial F0 complex, subunit f, isoform 2	-1.74623	0.00637866	mMC019952	Atp5j2::ATP synthase, H+ transporting, mitochondrial F0 complex, subunit f, isoform 2
NM_178060	thyroid hormone receptor alpha	-1.742	0.00292839	mMC024601	Thra::thyroid hormone receptor alpha
NM_019768	mortality factor 4 like 2	-1.73936	0.00238749	mMC020702	Morf4l2::mortality factor 4 like 2
NM_013559	heat shock protein 105	-1.73907	0.000648499	mMC015117	Hsp105::heat shock protein 105
NM_029657	mahogunin, ring finger 1	-1.73605	0.00544095	mMC002981	Mgrn1::mahogunin, ring finger 1
NM_021514	phosphofructokinase, muscle	-1.7356	0.00141778	mMR030882	Pfkm::phosphofructokinase, muscle
NM_021519	mRNA, complete cds, clone:1-9 (0610008L11Rik protein) (Endothelial differentiation-related factor 1).	-1.7331	0.00510662	mMA034942	Edf1::endothelial differentiation-related factor 1
NM_010438	Mus musculus hexokinase 1 (Hk1), mRNA.	-1.73164	0.00418949	mMR001167	Hk1::hexokinase 1
NM_016884	heterogeneous nuclear ribonucleoprotein C	-1.72974	0.00424452	mMC017894	Hnrpc::heterogeneous nuclear ribonucleoprotein C
XM_126867	sorting nexin 13	-1.7247	0.00278682	mMC002274	Snx13::sorting nexin 13
NM_007444	S-adenosylmethionine decarboxylase 2	-1.72168	0.00101586	mMR029041	Amd2::S-adenosylmethionine decarboxylase 2
NM_011292	ribosomal protein L9	-1.72165	0.00587266	mMC019931	Rpl9::ribosomal protein L9
NM_175460	Mus musculus RIKEN cDNA D030041I09 gene (D030041I09Rik), mRNA.	-1.721	0.00290911	mMA033178	Nmnat2::nicotinamide nucleotide adenylyltransferase 2
NM_145217	DIRAS family, GTP-binding RAS-like 1	-1.71751	0.00463393	mMC024830	Diras1::DIRAS family, GTP-binding RAS-like 1
NM_025437	Mus musculus eukaryotic translation initiation factor 1A, Y-linked (Eif1ay), mRNA.	-1.7173	0.00530724	mMA031700	Eif1ay::eukaryotic translation initiation factor 1A, Y-linked
NM_007881	dentatorubral pallidoluysian atrophy	-1.71343	0.00299733	mMC020511	Drpla::dentatorubral pallidoluysian atrophy
XM_134383	latrophilin 1	-1.71203	0.00328269	mMR029617	Lphn1::latrophilin 1
NM_022022	ubiquitination factor E4B, UFD2 homolog (S. cerevisiae)	-1.71161	0.0042632	mMC017381	Ube4b::ubiquitination factor E4B, UFD2 homolog (S. cerevisiae)
NM_148938	solute carrier family 1 (glial high affinity glutamate transporter), member 3	-1.71076	0.00387133	mMC014274	Slc1a3::solute carrier family 1 (glial high affinity glutamate transporter), member 3
NM_026911	RIKEN cDNA 1810004F21 gene	-1.70917	0.00281044	mMC016574	Spcs1::signal peptidase complex subunit 1 homolog (S. cerevisiae)
NM_012020	forkhead box L2	-1.70716	0.00131954	mMC002467	Foxl2::forkhead box L2
AK051443	Mus musculus 12 days embryo spinal ganglion cDNA, RIKEN full-length enriched library, clone:D130049D24 product:dynamin 1-like, full insert sequence.	-1.70641	0.00742314	mMA032067	Dnm1l::dynamin 1-like
NM_183171	fasciculation and elongation protein zeta 1 (zygin I)	-1.70451	0.0039063	mMC002574	Fez1::fasciculation and elongation protein zeta 1 (zygin I)
NM_025567	cytochrome c-1	-1.69782	0.00345636	mMC020161	Cyc1::cytochrome c-1
NM_009382	thymus cell antigen 1, theta	-1.69724	0.00150591	mMC006582	Thy1::thymus cell antigen 1, theta
NM_008538	myristoylated alanine rich protein kinase C substrate	-1.69477	0.0040758	mMC020973	Marcks::myristoylated alanine rich protein kinase C substrate
NM_025893	RIKEN cDNA 1500031H04 gene	-1.69441	0.00231711	mMC016262	1500031H04Rik::RIKEN cDNA 1500031H04 gene
NM_008231	hepatoma-derived growth factor	-1.69091	0.00289658	mMR028640	Hdgf::hepatoma-derived growth factor
NM_172286	MKIAA0513 protein (Fragment).	-1.68974	0.00200971	mMR001220	6430548M08Rik::RIKEN cDNA 6430548M08 gene
NM_009441	tetratricopeptide repeat domain 3	-1.68919	0.00968071	mMC022928	Ttc3::tetratricopeptide repeat domain 3
NM_019821	glycolipid transfer protein	-1.68869	0.00296188	mMC009843	Gltp::glycolipid transfer protein
NM_020333	solute carrier family 12, member 5	-1.68784	0.00421755	mMC010908	Slc12a5::solute carrier family 12, member 5
NM_008790	Purkinje cell protein 2 (L7)	-1.68762	0.00981837	mMC004919	Pcp2::Purkinje cell protein 2 (L7)
NM_033174	SNRPN upstream reading frame	-1.68654	0.00328763	mMC022012	Snurf::SNRPN upstream reading frame
NM_009451	tubulin, beta 4	-1.68446	0.00423755	mMC006548	Tubb4::tubulin, beta 4
NM_017374	protein phosphatase 2a, catalytic subunit, beta isoform	-1.68335	0.00154872	mMC007650	Ppp2cb::protein phosphatase 2a, catalytic subunit, beta isoform
NM_133666	NADH dehydrogenase (ubiquinone) flavoprotein 1	-1.67987	0.00237199	mMC015211	Ndufv1::NADH dehydrogenase (ubiquinone) flavoprotein 1
NM_026693	gamma-aminobutyric acid (GABA-A) receptor-associated protein-like 2	-1.67861	0.00687675	mMC020673	Gabarapl2::gamma-aminobutyric acid (GABA-A) receptor-associated protein-like 2
NM_134448	Mus musculus dystonin (Dst), mRNA.	-1.67565	0.00104616	mMA033920	Dst::dystonin
NM_022030	synaptic vesicle glycoprotein 2 a	-1.6756	0.00196562	mMC021347	Sv2a::synaptic vesicle glycoprotein 2 a
NM_001004359	G protein-coupled receptor associated sorting protein 1	-1.67493	0.00184338	mMC011145	Gprasp1::G protein-coupled receptor associated sorting protein 1
NM_025379	cytochrome c oxidase subunit VIIb	-1.67401	0.00327743	mMR027280	Cox7b::cytochrome c oxidase subunit VIIb
NM_144919	histone deacetylase 11	-1.67234	0.00241572	mMC002230	Hdac11::histone deacetylase 11
NM_030714	deltex 3 homolog (Drosophila)	-1.67196	0.00296282	mMC004268	Dtx3::deltex 3 homolog (Drosophila)
NM_053100	tripartite motif protein 8	-1.67164	0.00423473	mMC007609	Trim8::tripartite motif protein 8
NM_013457	adducin 1 (alpha)	-1.67127	0.00170831	mMC003426	Add1::adducin 1 (alpha)
XM_488539	RIKEN cDNA 9330186A19 gene	-1.66925	0.00420555	mMC023720	9330186A19Rik::RIKEN cDNA 9330186A19 gene
NM_023672	single-stranded DNA binding protein 3	-1.66905	0.00302796	mMC023020	Ssbp3::single-stranded DNA binding protein 3
XM_194040	microtubule-associated protein 1 A	-1.66741	0.000556651	mMR028805	Mtap1a::microtubule-associated protein 1 A
NM_016891	protein phosphatase 2 (formerly 2A), regulatory subunit A (PR 65), alpha isoform	-1.66149	0.00307181	mMC022484	Ppp2r1a::protein phosphatase 2 (formerly 2A), regulatory subunit A (PR 65), alpha isoform
XM_134863	poly (ADP-ribose) polymerase family, member 6	-1.66134	0.00299864	mMC017628	Parp6::poly (ADP-ribose) polymerase family, member 6
NM_011816	RIKEN cDNA E430034L04 gene	-1.66121	0.00164707	mMC025285	E430034L04Rik::RIKEN cDNA E430034L04 gene
NM_013509	enolase 2, gamma neuronal	-1.66087	0.00258428	mMC025031	Eno2::enolase 2, gamma neuronal
NM_013885	chloride intracellular channel 4 (mitochondrial)	-1.6583	0.00242142	mMC024325	Clic4::chloride intracellular channel 4 (mitochondrial)
L31395	Mus musculus dynamin (BraDnm8) mRNA, 5' end.	-1.65772	0.00120695	mMA032098	Dnm1::dynamin 1
NM_015744	ectonucleotide pyrophosphatase/phosphodiesterase 2	-1.6575	0.000173434	mMC023347	Enpp2::ectonucleotide pyrophosphatase/phosphodiesterase 2
NM_016752	UDP-galactose translocator 2	-1.65661	0.00136224	mMC003303	Slc35b1::solute carrier family 35, member B1
NM_007600	calpain 1	-1.65563	0.00759993	mMC002667	Capn1::calpain 1
NM_009384	T-cell lymphoma invasion and metastasis 1	-1.65554	0.00216209	mMC001590	Tiam1::T-cell lymphoma invasion and metastasis 1
NM_025954	RIKEN cDNA 1700012G19 gene	-1.65236	0.00465521	mMC019149	1700012G19Rik::RIKEN cDNA 1700012G19 gene
NM_198250	leucine rich repeat containing 4B	-1.65143	0.0036258	mMC010780	Lrrc4b::leucine rich repeat containing 4B
NM_177715	potassium channel tetramerisation domain containing 12	-1.64745	0.00324563	mMR030134	Kctd12::potassium channel tetramerisation domain containing 12
NM_178705	leucine zipper protein 2	-1.64582	0.00622745	mMC017283	Luzp2::leucine zipper protein 2
NM_013608	nascent polypeptide-associated complex alpha polypeptide	-1.64221	0.00722046	mMC021387	Naca::nascent polypeptide-associated complex alpha polypeptide
NM_011936	fatso	-1.64145	0.00396639	mMC008314	Fto::fatso
NM_008163	growth factor receptor bound protein 2	-1.63789	0.00356617	mMC014789	Grb2::growth factor receptor bound protein 2
NM_025285	stathmin-like 2	-1.63773	0.00589129	mMC018111	Stmn2::stathmin-like 2
NM_009089	Mus musculus polymerase (RNA) II (DNA directed) polypeptide A (Polr2a), mRNA.	-1.6371	0.00362775	mCT000541	Polr2a::polymerase (RNA) II (DNA directed) polypeptide A
NM_011354	small EDRK-rich factor 2	-1.6364	0.00746923	mMC019925	Serf2::small EDRK-rich factor 2
XM_355811	RIKEN cDNA 2610009E16 gene	-1.6357	0.0060596	mMC025378	2610009E16Rik::RIKEN cDNA 2610009E16 gene
NM_019561	endosulfine alpha	-1.6353	0.00374225	mMR027872	Ensa::endosulfine alpha
NM_008862	protein kinase inhibitor, alpha	-1.63393	0.00397104	mMC012662	Pkia::protein kinase inhibitor, alpha
NM_027360	RIKEN cDNA 2010107E04 gene	-1.63034	0.00604171	mMC023782	2010107E04Rik::RIKEN cDNA 2010107E04 gene
NM_019973	Son cell proliferation protein	-1.62937	0.00340302	mMR028291	Son::Son cell proliferation protein
NM_026528	RIKEN cDNA 2700060E02 gene	-1.62909	0.00900448	mMC021326	2700060E02Rik::RIKEN cDNA 2700060E02 gene
NM_010629	kinesin-associated protein 3	-1.62823	0.00150615	mMC009159	Kifap3::kinesin-associated protein 3
NM_019827	glycogen synthase kinase 3 beta	-1.62796	0.00228079	mMC016754	Gsk3b::glycogen synthase kinase 3 beta
NM_178876	Mus musculus expressed sequence C77668 (C77668), transcript variant 2, mRNA.	-1.62622	0.00221981	mMA034118	C77668::expressed sequence C77668
NM_009923	cyclic nucleotide phosphodiesterase 1	-1.62463	0.00283572	mMC024926	Cnp1::cyclic nucleotide phosphodiesterase 1
NM_025279	Mus musculus heterogeneous nuclear ribonucleoprotein K (Hnrpk), mRNA.	-1.62402	0.00300728	mMA032806	Hnrpk::heterogeneous nuclear ribonucleoprotein K
NM_023044	Mus musculus solute carrier family 15, member 3 (Slc15a3), mRNA.	-1.62389	0.00261841	mMO035568	Slc15a3::solute carrier family 15, member 3
NM_013669	synaptosomal-associated protein 91	-1.62053	0.00951963	mMC021901	Snap91::synaptosomal-associated protein 91
NM_013758	Mus musculus adducin 3 (gamma) (Add3), mRNA.	-1.61925	0.00201723	mMA035586	Add3::adducin 3 (gamma)
NM_019767	actin related protein 2/3 complex, subunit 1A	-1.61763	0.00138176	mMC009511	Arpc1a::actin related protein 2/3 complex, subunit 1A
NM_172661	RIKEN cDNA 5830434P21 gene	-1.61677	0.00410219	mMC015605	5830434P21Rik::RIKEN cDNA 5830434P21 gene
NM_146093	DNA segment, Chr 19, ERATO Doi 721, expressed	-1.61292	0.00778699	mMC013453	D19Ertd721e::DNA segment, Chr 19, ERATO Doi 721, expressed
NM_011241	RAN GTPase activating protein 1	-1.60914	0.00325729	mMC001889	Rangap1::RAN GTPase activating protein 1
NM_009721	ATPase, Na+/K+ transporting, beta 1 polypeptide	-1.60864	0.0030817	mMR030044	Atp1b1::ATPase, Na+/K+ transporting, beta 1 polypeptide
NM_172707	Mus musculus protein phosphatase 1, catalytic subunit, beta isoform (Ppp1cb), mRNA.	-1.60859	0.00343102	mMA032024	Ppp1cb::protein phosphatase 1, catalytic subunit, beta isoform
NM_009127	stearoyl-Coenzyme A desaturase 1	-1.60612	0.00539897	mMC010577	Scd1::stearoyl-Coenzyme A desaturase 1
NM_008144	Bernardinelli-Seip congenital lipodystrophy 2 homolog (human)	-1.606	0.00580843	mMC004733	Bscl2::Bernardinelli-Seip congenital lipodystrophy 2 homolog (human)
NM_007906	eukaryotic translation elongation factor 1 alpha 2	-1.60551	0.00757348	mMC021523	Eef1a2::eukaryotic translation elongation factor 1 alpha 2
NM_008302	heat shock protein 1, beta	-1.60537	0.00999494	mMR028193	Hspcb::heat shock protein 1, beta
NM_134050	RAB15, member RAS oncogene family	-1.6048	0.0071704	mMC005041	Rab15::RAB15, member RAS oncogene family
NM_207682	Mus musculus kinesin family member 1B (Kif1b), transcript variant 2, mRNA.	-1.60405	0.00288497	mMA032199	Kif1b::kinesin family member 1B
NM_008770	claudin 11	-1.60261	0.00137207	mMC012641	Cldn11::claudin 11
NM_016886	Mus musculus glutamate receptor, ionotropic, AMPA3 (alpha 3) (Gria3), mRNA.	-1.60071	0.00643451	mMA033219	Gria3::glutamate receptor, ionotropic, AMPA3 (alpha 3)
XM_358328	DNA segment, Chr 19, Wayne State University 12, expressed	-1.59927	0.00253327	mMC010707	D19Wsu12e::DNA segment, Chr 19, Wayne State University 12, expressed
NM_007589	calmodulin 2	-1.59806	0.00328893	mMC024843	Calm2::calmodulin 2
NM_012023	protein phosphatase 2, regulatory subunit B (B56), gamma isoform	-1.59466	0.00203308	mMC008871	Ppp2r5c::protein phosphatase 2, regulatory subunit B (B56), gamma isoform
NM_008112	guanosine diphosphate (GDP) dissociation inhibitor 3	-1.59443	0.0029368	mMC023561	Gdi3::guanosine diphosphate (GDP) dissociation inhibitor 3
NM_011187	proteasome (prosome, macropain) subunit, beta type 7	-1.59263	0.0040874	mMC004339	Psmb7::proteasome (prosome, macropain) subunit, beta type 7
XM_128725	NADH dehydrogenase (ubiquinone) flavoprotein 2	-1.5911	0.00628348	mMC003709	Ndufv2::NADH dehydrogenase (ubiquinone) flavoprotein 2
NM_030018	RIKEN cDNA B230114J08 gene	-1.59031	0.00178199	mMR030824	B230114J08Rik::RIKEN cDNA B230114J08 gene
NM_016806	heterogeneous nuclear ribonucleoprotein A2/B1	-1.58626	0.00526737	mMR028366	Hnrpa2b1::heterogeneous nuclear ribonucleoprotein A2/B1
NM_175310	androgen-induced proliferation inhibitor	-1.58354	0.00428211	mMR026708	Aprin::androgen-induced proliferation inhibitor
NM_018853	ribosomal protein, large, P1	-1.58265	0.00972302	mMC023780	Rplp1::ribosomal protein, large, P1
NM_008133	glutamate dehydrogenase 1	-1.58249	0.00351221	mMC019851	Glud1::glutamate dehydrogenase 1
NM_178700	G-rich RNA sequence binding factor 1	-1.58108	0.00161002	mMC018567	Grsf1::G-rich RNA sequence binding factor 1
NM_021423	SH3/ankyrin domain gene 3	-1.58023	0.00543649	mMC018524	Shank3::SH3/ankyrin domain gene 3
NM_010798	macrophage migration inhibitory factor	-1.5802	0.00472072	mMC021052	Mif::macrophage migration inhibitory factor
NM_018875	sorting nexin 12	-1.57881	0.00430734	mMC008461	Snx12::sorting nexin 12
NM_027722	nudix (nucleoside diphosphate linked moiety X)-type motif 4	-1.57821	0.00328309	mMC006826	Nudt4::nudix (nucleoside diphosphate linked moiety X)-type motif 4
NM_018760	solute carrier family 4 (anion exchanger), member 4	-1.5768	0.00476468	mMC021039	Slc4a4::solute carrier family 4 (anion exchanger), member 4
NM_011631	tumor rejection antigen gp96	-1.57505	0.00437414	mMC011679	Tra1::tumor rejection antigen gp96
NM_012021	peroxiredoxin 5	-1.57214	0.00291758	mMC021341	Prdx5::peroxiredoxin 5
NM_152816	dynamin 1-like	-1.57137	0.00341545	mMR026503	Dnm1l::dynamin 1-like
NM_013625	platelet-activating factor acetylhydrolase, isoform 1b, beta1 subunit	-1.56931	0.00272558	mMR030957	Pafah1b1::platelet-activating factor acetylhydrolase, isoform 1b, beta1 subunit
NM_008672	nucleosome assembly protein 1-like 4	-1.56885	0.00353621	mMC014517	Nap1l4::nucleosome assembly protein 1-like 4
NM_011951	mitogen activated protein kinase 14	-1.56686	0.00370216	mMC002605	Mapk14::mitogen activated protein kinase 14
NM_011947	mitogen activated protein kinase kinase kinase 3	-1.56655	0.00292625	mMC019107	Map3k3::mitogen activated protein kinase kinase kinase 3
NM_138651	CDP-diacylglycerol synthase (phosphatidate cytidylyltransferase) 2	-1.56608	0.00428828	mMC017384	Cds2::CDP-diacylglycerol synthase (phosphatidate cytidylyltransferase) 2
NM_019979	selenoprotein K	-1.56517	0.00434452	mMC024836	Selk::selenoprotein K
XM_139187	protocadherin 9	-1.56216	0.00376941	mMC013253	Pcdh9::protocadherin 9
NM_008855	Mus musculus protein kinase C, beta (Prkcb), mRNA.	-1.56176	0.00485251	mMA034772	Prkcb1::protein kinase C, beta 1
NM_007748	cytochrome c oxidase, subunit VI a, polypeptide 1	-1.56067	0.00835687	mMR028362	Cox6a1::cytochrome c oxidase, subunit VI a, polypeptide 1
NM_173401	: F-box protein 44	-1.55539	0.00444567	mMC006211	Fbxo44::: F-box protein 44
NM_172261	protein phosphatase 1, regulatory subunit 9B	-1.55412	0.00454381	mMC016323	Ppp1r9b::protein phosphatase 1, regulatory subunit 9B
NM_013931	mitogen-activated protein kinase 8 interacting protein 3	-1.55236	0.00227795	mMC024033	Mapk8ip3::mitogen-activated protein kinase 8 interacting protein 3
NM_172994	protein phosphatase 2 (formerly 2A), regulatory subunit B (PR 52), gamma isoform	-1.55113	0.00701367	mMC018970	Ppp2r2c::protein phosphatase 2 (formerly 2A), regulatory subunit B (PR 52), gamma isoform
NM_133769	cytoplasmic FMR1 interacting protein 2	-1.5482	0.00140825	mMR030068	Cyfip2::cytoplasmic FMR1 interacting protein 2
NM_146130	heterogeneous nuclear ribonucleoprotein A3	-1.54746	0.00359287	mMC025278	Hnrpa3::heterogeneous nuclear ribonucleoprotein A3
NM_007637	chaperonin subunit 5 (epsilon)	-1.54718	0.00311469	mMC015859	Cct5::chaperonin subunit 5 (epsilon)
NM_181585	phosphatidylinositol 3 kinase, regulatory subunit, polypeptide 3 (p55)	-1.54691	0.00596263	mMR028183	Pik3r3::phosphatidylinositol 3 kinase, regulatory subunit, polypeptide 3 (p55)
NM_180678	glycyl-tRNA synthetase	-1.54408	0.00126429	mMC005773	Gars::glycyl-tRNA synthetase
NM_007502	ATPase, Na+/K+ transporting, beta 3 polypeptide	-1.54406	0.00414608	mMC015483	Atp1b3::ATPase, Na+/K+ transporting, beta 3 polypeptide
NM_008632	Microtubule-associated protein 2 (MAP 2).	-1.54248	0.0028501	mMA033916	Mtap2::microtubule-associated protein 2
NM_172890	gamma-aminobutyric acid (GABA-A) transporter 4	-1.5419	0.0030754	mMC011608	Gabt4::gamma-aminobutyric acid (GABA-A) transporter 4
XM_142154	G protein-coupled receptor associated sorting protein 2	-1.53975	0.00261507	mMC015943	Gprasp2::G protein-coupled receptor associated sorting protein 2
NM_013646	RAR-related orphan receptor alpha	-1.53967	0.00135842	mMR026729	Rora::RAR-related orphan receptor alpha
NM_019754	transgelin 3	-1.53915	0.00529017	mMC005294	Tagln3::transgelin 3
NM_020270	Mus musculus secretory carrier membrane protein 5 (Scamp5), mRNA.	-1.53626	0.00176563	mMA032043	Scamp5::secretory carrier membrane protein 5
NM_011290	ribosomal protein L6	-1.53121	0.00539882	mMC021337	Rpl6::ribosomal protein L6
NM_009938	coatomer protein complex subunit alpha	-1.52725	0.0011925	mMC025772	Copa::coatomer protein complex subunit alpha
NM_021388	exotoses (multiple)-like 2	-1.52564	0.00158053	mMC012710	Extl2::exotoses (multiple)-like 2
NM_010882	necdin	-1.52404	0.00351598	mMC011842	Ndn::necdin
AK002848	Mus musculus adult male kidney cDNA, RIKEN full-length enriched library, clone:0610039M20 product:ribosomal protein S12, full insert sequence.	-1.52354	0.00633643	mMR001384	Rps12::ribosomal protein S12
NM_023229	Fas-activated serine/threonine kinase	-1.52146	0.00472203	mMC019633	Fastk::Fas-activated serine/threonine kinase
NM_153508	calsyntenin 3	-1.52046	0.0019558	mMC015838	Clstn3::calsyntenin 3
NM_011874	proteasome (prosome, macropain) 26S subunit, ATPase, 4	-1.51993	0.00818715	mMC016133	Psmc4::proteasome (prosome, macropain) 26S subunit, ATPase, 4
NM_009306	synaptotagmin 1	-1.51719	0.00238566	mMR026348	Syt1::synaptotagmin 1
NM_010238	bromodomain containing 2	-1.51558	0.00342331	mMC025652	Brd2::bromodomain containing 2
NM_027514	DNA segment, Chr 7, ERATO Doi 458, expressed	-1.51519	0.00545967	mMC012110	Pvr::poliovirus receptor
XM_358382	RIKEN cDNA E130119P06 gene	-1.51413	0.000262336	mMR030171	Dmxl2::Dmx-like 2
NM_145629	plastin 3 (T-isoform)	-1.514	0.00129509	mMC024546	Pls3::plastin 3 (T-isoform)
NM_010585	inositol 1,4,5-triphosphate receptor 1	-1.51281	0.000766913	mMC012072	Itpr1::inositol 1,4,5-triphosphate receptor 1
NM_146120 NM_010354	Mus musculus gelsolin (Gsn), mRNA.	-1.51261	0.00108749	mCT000685	-
NM_009496	vesicle-associated membrane protein 1	-1.51231	0.00205879	mMC019699	Vamp1::vesicle-associated membrane protein 1
NM_178726	protein phosphatase 1 (formerly 2C)-like	-1.51031	0.00313834	mMC002990	Ppm1l::protein phosphatase 1 (formerly 2C)-like
NM_001004293	amphoterin induced gene and ORF	-1.50811	0.00152285	mMC009423	Amigo::amphoterin induced gene and ORF
NM_025842	vacuolar protein sorting 28 (yeast)	-1.50621	0.00816237	mMC010854	Vps28::vacuolar protein sorting 28 (yeast)
NM_020590	gamma-aminobutyric acid (GABA(A)) receptor-associated protein-like 1	-1.50618	0.0070279	mMC016474	Gabarapl1::gamma-aminobutyric acid (GABA(A)) receptor-associated protein-like 1
NM_027350	asparaginyl-tRNA synthetase	-1.50419	0.00232683	mMC008694	Nars::asparaginyl-tRNA synthetase
NM_011129	septin 4	-1.49974	0.00497942	mMC012838	Sept4::septin 4
NM_012014	G protein-regulated inducer of neurite outgrowth 1	-1.49926	0.00525095	mMC026307	Gprin1::G protein-regulated inducer of neurite outgrowth 1
NM_213614	septin 5	-1.49892	0.00187842	mMC021330	Sept5::septin 5
AK131170	Mus musculus mRNA for mFLJ00277 protein.	-1.4936	0.00297941	mMA031719	ORF61::open reading frame 61
NM_008248	histidine triad nucleotide binding protein 1	-1.49324	0.00717567	mMC015783	Hint1::histidine triad nucleotide binding protein 1
NM_028722	RIKEN cDNA 4121402D02 gene	-1.48975	0.0057186	mMR030344	4121402D02Rik::RIKEN cDNA 4121402D02 gene
NM_153793	RIKEN cDNA 4631403P03 gene	-1.48821	0.00659745	mMR030312	4631403P03Rik::RIKEN cDNA 4631403P03 gene
NM_021438	fibroblast growth factor (acidic) intracellular binding protein	-1.48551	0.00520777	mMC014714	Fibp::fibroblast growth factor (acidic) intracellular binding protein
NM_033370	coatomer protein complex, subunit beta 1	-1.48013	0.00892467	mMC002409	Copb1::coatomer protein complex, subunit beta 1
NM_177231	arrestin, beta 1	-1.47961	0.00550443	mMR026174	Arrb1::arrestin, beta 1
NM_145417	arginyl aminopeptidase (aminopeptidase B)	-1.47941	0.00532191	mMC002499	Rnpep::arginyl aminopeptidase (aminopeptidase B)
NM_145410	cDNA sequence BC008155	-1.47672	0.00449811	mMC016688	BC008155::cDNA sequence BC008155
NM_023066	aspartate-beta-hydroxylase	-1.47561	0.00396341	mMC023187	Asph::aspartate-beta-hydroxylase
NM_010838	microtubule-associated protein tau	-1.47122	0.00480815	mMC022481	Mapt::microtubule-associated protein tau
NM_010365	general transcription factor II I	-1.46992	0.00267615	mMC012376	Gtf2i::general transcription factor II I
NM_010814	Mus musculus myelin oligodendrocyte glycoprotein (Mog), mRNA.	-1.46914	0.00152614	mMA033257	Mog::myelin oligodendrocyte glycoprotein
NM_009194	solute carrier family 12, member 2	-1.46897	0.00366337	mMC013467	Slc12a2::solute carrier family 12, member 2
NM_008792	proprotein convertase subtilisin/kexin type 2	-1.46559	0.00294431	mMC005223	Pcsk2::proprotein convertase subtilisin/kexin type 2
NM_026703	NADH dehydrogenase (ubiquinone) 1 alpha subcomplex, 8	-1.46525	0.00254982	mMC009639	Ndufa8::NADH dehydrogenase (ubiquinone) 1 alpha subcomplex, 8
NM_027530	DNA segment, Chr 5, Brigham & Women's Genetics 0860 expressed	-1.46517	0.00253151	mMC024542	D5Bwg0860e::DNA segment, Chr 5, Brigham & Women's Genetics 0860 expressed
NM_033581	protocadherin gamma subfamily C, 3	-1.46448	0.00543388	mMR027951	Pcdhgc3::protocadherin gamma subfamily C, 3
NM_008786	Mus musculus protein-L-isoaspartate (D-aspartate) O-methyltransferase 1 (Pcmt1), mRNA.	-1.46339	0.00199259	mMA034812	Pcmt1::protein-L-isoaspartate (D-aspartate) O-methyltransferase 1
NM_019634	transmembrane 4 superfamily member 2	-1.46324	0.00555596	mMC010806	Tspan7::tetraspanin 7
NM_013556	Mus musculus hypoxanthine guanine phosphoribosyl transferase (Hprt), mRNA.	-1.46261	0.00243158	mCP000519	Hprt1::hypoxanthine guanine phosphoribosyl transferase 1
NM_016968	oligodendrocyte transcription factor 1	-1.46194	0.00515196	mMC012005	Olig1::oligodendrocyte transcription factor 1
NM_145981	phytanoyl-CoA hydroxylase interacting protein	-1.45958	0.00739481	mMC010863	Phyhip::phytanoyl-CoA hydroxylase interacting protein
NM_010925	novel nuclear protein 1	-1.45953	0.00586646	mMC006655	Nnp1::novel nuclear protein 1
NM_008073	gamma-aminobutyric acid (GABA-A) receptor, subunit gamma 2	-1.45716	0.00488882	mMC024847	Gabrg2::gamma-aminobutyric acid (GABA-A) receptor, subunit gamma 2
NM_144865	cDNA sequence BC020184	-1.45694	0.00377956	mMC015423	BC020184::cDNA sequence BC020184
NM_001001985	cDNA sequence BC034068	-1.45612	0.0010589	mMC016571	BC034068::cDNA sequence BC034068
NM_009580	zona pellucida glycoprotein 1	-1.45571	0.00659792	mMC014310	Zp1::zona pellucida glycoprotein 1
NM_021360	neuralized-like homolog (Drosophila)	-1.45482	0.00377738	mMR029993	Neurl::neuralized-like homolog (Drosophila)
XM_128893	Nedd4 family interacting protein 1	-1.4548	0.00346498	mMC006081	Ndfip1::Nedd4 family interacting protein 1
NM_146121	RAB GTPase activating protein 1	-1.45365	0.00381351	mMC024585	Rabgap1::RAB GTPase activating protein 1
XM_135174	CLIP associating protein 2	-1.45133	0.00378865	mMR030087	Clasp2::CLIP associating protein 2
XM_128308	prickle like 1 (Drosophila)	-1.45036	0.00216432	mMC020406	Prickle1::prickle like 1 (Drosophila)
NM_016786	Mus musculus huntingtin interacting protein 2 (Hip2), mRNA.	-1.4501	0.00312927	mMA034314	Hip2::huntingtin interacting protein 2
NM_008697	Mus musculus ninein (Nin), mRNA.	-1.44978	0.00369107	mMA035691	Nin::ninein
AK081191	Mus musculus 10 days neonate cerebellum cDNA, RIKEN full-length enriched library, clone:B930098N04 product:unknown EST, full insert sequence.	-1.44904	0.00200078	mMA032812	Atp2a2::ATPase, Ca++ transporting, cardiac muscle, slow twitch 2
NM_008950	protease (prosome, macropain) 26S subunit, ATPase 5	-1.44725	0.00859805	mMC009711	Psmc5::protease (prosome, macropain) 26S subunit, ATPase 5
NM_010699	lactate dehydrogenase 1, A chain	-1.44442	0.00661713	mMC025665	Ldh1::lactate dehydrogenase 1, A chain
NM_133241	megalencephalic leukoencephalopathy with subcortical cysts 1 homolog (human)	-1.4421	0.00596598	mMC009037	Mlc1::megalencephalic leukoencephalopathy with subcortical cysts 1 homolog (human)
NM_008443	kinesin family member 3A	-1.44196	0.00320987	mMC025604	Kif3a::kinesin family member 3A
NM_011563	Mus musculus peroxiredoxin 2 (Prdx2), mRNA.	-1.44186	0.00323381	mMA032642	Prdx2::peroxiredoxin 2
NM_011508	suppressor of initiator codon mutations, related sequence 1 (S. cerevisiae)	-1.43993	0.00334254	mMC024393	Sui1-rs1::suppressor of initiator codon mutations, related sequence 1 (S. cerevisiae)
NM_177089	transforming, acidic coiled-coil containing protein 1	-1.4397	0.00149206	mMC012535	Tacc1::transforming, acidic coiled-coil containing protein 1
NM_153581	Mus musculus glycoprotein m6a (Gpm6a), mRNA.	-1.43902	0.00724105	mMA034857	Gpm6a::glycoprotein m6a
NM_026897	hydroxyacylglutathione hydrolase-like	-1.4378	0.00307981	mMR028935	Haghl::hydroxyacylglutathione hydrolase-like
NM_011421	Mus musculus sphingomyelin phosphodiesterase 1, acid lysosomal (Smpd1), mRNA.	-1.43568	0.00246403	mMA034957	Smpd1::sphingomyelin phosphodiesterase 1, acid lysosomal
NM_027937	CASK interacting protein 1	-1.43518	0.00861619	mMC021094	Caskin1::CASK interacting protein 1
NM_026618	DNA segment, Chr 11, ERATO Doi 99, expressed	-1.43342	0.00545625	mMC020185	D11Ertd99e::DNA segment, Chr 11, ERATO Doi 99, expressed
NM_020012	Mus musculus ring finger protein 14 (Rnf14), mRNA.	-1.42961	0.00191527	mMA034218	Rnf14::ring finger protein 14
NM_009062	regulator of G-protein signaling 4	-1.42875	0.000570121	mMC019357	Rgs4::regulator of G-protein signaling 4
NM_080428	F-box and WD-40 domain protein 7, archipelago homolog (Drosophila)	-1.42835	0.00317064	mMC023621	Fbxw7::F-box and WD-40 domain protein 7, archipelago homolog (Drosophila)
NM_133354	Mus musculus SMT3 suppressor of mif two 3 homolog 2 (yeast) (Sumo2), mRNA.	-1.42696	0.00627535	mMA032837	Sumo2::SMT3 suppressor of mif two 3 homolog 2 (yeast)
NM_172836	RIKEN cDNA 9930021J03 gene	-1.42579	0.0061476	mMC012309	9930021J03Rik::RIKEN cDNA 9930021J03 gene
NM_025975	t-complex-associated-testis-expressed 1-like	-1.42348	0.00794538	mMC014790	Tcte1l::t-complex-associated-testis-expressed 1-like
AK014004	Mus musculus 13 days embryo head cDNA, RIKEN full-length enriched library, clone:3110005M20 product:serine/arginine-rich protein specific kinase 2, full insert sequence.	-1.42335	0.00858175	mMA035526	Srpk2::serine/arginine-rich protein specific kinase 2
NM_177013	RIKEN cDNA 6332401O19 gene	-1.42328	0.00367787	mMC010501	6332401O19Rik::RIKEN cDNA 6332401O19 gene
XM_488956	RIKEN cDNA 1700020I14 gene	-1.42179	0.00956172	mMC018207	1700020I14Rik::RIKEN cDNA 1700020I14 gene
NM_026934	RIKEN cDNA 2610312B22 gene	-1.42096	0.00519104	mMC019862	2610312B22Rik::RIKEN cDNA 2610312B22 gene
NM_134118	Mus musculus glycoprotein, synaptic 2 (Gpsn2), mRNA.	-1.41912	0.00710578	mMA033322	Gpsn2::glycoprotein, synaptic 2
NM_011865	poly(rC) binding protein 1	-1.41814	0.00561846	mMC014191	Pcbp1::poly(rC) binding protein 1
NM_008720	Niemann Pick type C1	-1.41811	0.00159728	mMC001746	Npc1::Niemann Pick type C1
NM_020605	junctophilin 3	-1.41797	0.00691325	mMC014773	Jph3::junctophilin 3
NM_008913	Mus musculus protein phosphatase 3, catalytic subunit, alpha isoform (Ppp3ca), mRNA.	-1.41739	0.00421493	mMA035676	Ppp3ca::protein phosphatase 3, catalytic subunit, alpha isoform
NM_011807	discs, large homolog 2 (Drosophila)	-1.41658	0.00389486	mMC001720	Dlgh2::discs, large homolog 2 (Drosophila)
NM_007747	cytochrome c oxidase, subunit Va	-1.4164	0.00281681	mMC003771	Cox5a::cytochrome c oxidase, subunit Va
NM_145569	methionine adenosyltransferase II, alpha	-1.41566	0.00437446	mMC023911	Mat2a::methionine adenosyltransferase II, alpha
NM_013477	ATPase, H+ transporting, V0 subunit D isoform 1	-1.41529	0.00419436	mMC019831	Atp6v0d1::ATPase, H+ transporting, V0 subunit D isoform 1
NM_175461	RIKEN cDNA C030014K22 gene	-1.41518	0.00711974	mMC008438	C030014K22Rik::RIKEN cDNA C030014K22 gene
NM_009744	B-cell leukemia/lymphoma 6	-1.41272	0.00391679	mMC016789	Bcl6::B-cell leukemia/lymphoma 6
NM_022432	sirtuin 2 (silent mating type information regulation 2, homolog) 2 (S. cerevisiae)	-1.41251	0.00388889	mMC014465	Sirt2::sirtuin 2 (silent mating type information regulation 2, homolog) 2 (S. cerevisiae)
NM_019712	ring-box 1	-1.4117	0.00483694	mMC021555	Rbx1::ring-box 1
NM_153529	neuritin 1	-1.40851	0.00619148	mMC001979	Nrn1::neuritin 1
NM_008226	hyperpolarization-activated, cyclic nucleotide-gated K+ 2	-1.40752	0.00762274	mMC002768	Hcn2::hyperpolarization-activated, cyclic nucleotide-gated K+ 2
NM_133930	cysteine-rich with EGF-like domains 1	-1.40615	0.00539036	mMC009151	Creld1::cysteine-rich with EGF-like domains 1
NM_009308	synaptotagmin 4	-1.40597	0.00985921	mMR028555	Syt4::synaptotagmin 4
NM_007952	glucose regulated protein	-1.40461	0.00467362	mMC018533	Grp58::glucose regulated protein
XM_288123	Cdc42 guanine nucleotide exchange factor (GEF) 9	-1.40453	0.00224305	mMC020295	Arhgef9::Cdc42 guanine nucleotide exchange factor (GEF) 9
NM_030706	tripartite motif protein 2	-1.40336	0.00309369	mMC026116	Trim2::tripartite motif protein 2
NM_009092	ribosomal protein S17	-1.4033	0.0031383	mMC020092	Rps17::ribosomal protein S17
NM_153124	sialyltransferase 8 (alpha-2, 8-sialyltransferase) E	-1.40267	0.008171	mMC012015	St8sia5::ST8 alpha-N-acetyl-neuraminide alpha-2,8-sialyltransferase 5
NM_011949	Mitogen-activated protein kinase 1 (EC 2.7.1.37) (Extracellular signal-regulated kinase 2) (ERK-2) (Mitogen-activated protein kinase 2) (MAP kinase 2) (MAPK 2) (p42-MAPK) (ERT1).	-1.40153	0.00379917	mMA034190	Mapk1::mitogen activated protein kinase 1
XM_489838	cDNA sequence BC030863	-1.40077	0.0033519	mMC024411	BC030863::cDNA sequence BC030863
NM_025734	potassium voltage-gated channel, subfamily G, member 4	-1.40012	0.000192271	mMC015392	Kcng4::potassium voltage-gated channel, subfamily G, member 4
XM_133026	Wiskott-Aldrich syndrome-like (human)	-1.39995	0.00618045	mMC008948	Wasl::Wiskott-Aldrich syndrome-like (human)
NM_008027	flotillin 1	-1.39596	0.0073394	mMC000817	Flot1::flotillin 1
NM_138668	RIKEN cDNA 1810047C23 gene	-1.39492	0.00194657	mMC011529	1810047C23Rik::RIKEN cDNA 1810047C23 gene
NM_008851	phosphatidylinositol membrane-associated 1	-1.39446	0.00719178	mMC016130	Pitpnm1::phosphatidylinositol membrane-associated 1
NM_013506	Mus musculus eukaryotic translation initiation factor 4A2 (Eif4a2), mRNA.	-1.39338	0.00953755	mMA033478	Eif4a2::eukaryotic translation initiation factor 4A2
XM_203523	cDNA sequence BC003940	-1.39293	0.00933382	mMC006783	BC003940::cDNA sequence BC003940
XM_136135	RIKEN cDNA 2900002G04 gene	-1.39062	0.00139485	mMC009237	2900002G04Rik::RIKEN cDNA 2900002G04 gene
NM_030121	ankyrin repeat and SOCS box-containing protein 8	-1.38933	0.00306953	mMC012981	Asb8::ankyrin repeat and SOCS box-containing protein 8
NM_053014	1-acylglycerol-3-phosphate O-acyltransferase 3	-1.38811	0.00569001	mMC002095	Agpat3::1-acylglycerol-3-phosphate O-acyltransferase 3
NM_172961	4-aminobutyrate aminotransferase	-1.38743	0.00454714	mMC016099	Abat::4-aminobutyrate aminotransferase
NM_008300	Mus musculus heat shock protein 4 (Hspa4), mRNA.	-1.38685	0.00353084	mMA033944	Hspa4::heat shock protein 4
NM_024170	RIKEN cDNA 1110012O05 gene	-1.3852	0.00508377	mMC023567	1110012O05Rik::RIKEN cDNA 1110012O05 gene
NM_019760	tumor differentially expressed 2	-1.38492	0.00469984	mMC007513	Tde2::tumor differentially expressed 2
NM_026127	Mus musculus RIKEN cDNA 4833420G17 gene (4833420G17Rik), mRNA.	-1.3848	0.00555885	mMA032119	4833420G17Rik::RIKEN cDNA 4833420G17 gene
NM_153163	Ca2+-dependent activator protein for secretion 2	-1.3834	0.00272983	mMC015843	Cadps2::Ca2+-dependent activator protein for secretion 2
NM_134064	ring finger protein 44	-1.38022	0.0043752	mMC013109	Rnf44::ring finger protein 44
NM_007862	Mus musculus discs, large homolog 1 (Drosophila) (Dlgh1), mRNA.	-1.37828	0.00576032	mMA032401	Dlgh1::discs, large homolog 1 (Drosophila)
NM_011317	KH domain containing, RNA binding, signal transduction associated 1	-1.37811	0.00452552	mMR029125	Khdrbs1::KH domain containing, RNA binding, signal transduction associated 1
NM_177411	Mus musculus RAB5B, member RAS oncogene family (Rab5b), mRNA.	-1.37729	0.00446134	mMA035165	Rab5b::RAB5B, member RAS oncogene family
NM_031158	ankyrin 1, erythroid	-1.37625	0.00240196	mMC004405	Ank1::ankyrin 1, erythroid
NM_019998	asparagine-linked glycosylation 2 homolog (yeast, alpha-1,3-mannosyltransferase)	-1.37288	0.0038099	mMC018214	Alg2::asparagine-linked glycosylation 2 homolog (yeast, alpha-1,3-mannosyltransferase)
BC029319	Mus musculus proteasome (prosome, macropain) 26S subunit, non-ATPase, 1, mRNA (cDNA clone IMAGE:3983782).	-1.37173	0.00318443	mMA032704	Psmd1::proteasome (prosome, macropain) 26S subunit, non-ATPase, 1
NM_010271	glycerol-3-phosphate dehydrogenase 1 (soluble)	-1.37047	0.00966512	mMC009794	Gpd1::glycerol-3-phosphate dehydrogenase 1 (soluble)
NM_011224	muscle glycogen phosphorylase	-1.36829	0.00145035	mMC003325	Pygm::muscle glycogen phosphorylase
NM_011707	vitronectin	-1.3678	0.00402082	mMC011626	Vtn::vitronectin
NM_175015	ATP synthase, H+ transporting, mitochondrial F0 complex, subunit c (subunit 9), isoform 3	-1.36764	0.00312471	mMC003904	Atp5g3::ATP synthase, H+ transporting, mitochondrial F0 complex, subunit c (subunit 9), isoform 3
NM_027439	Mus musculus ATPase, H+ transporting, lysosomal accessory protein 2 (Atp6ap2), mRNA.	-1.36638	0.00248163	mMA034251	Atp6ap2::ATPase, H+ transporting, lysosomal accessory protein 2
NM_010360	glutathione S-transferase, mu 5	-1.36364	0.00916396	mMC014803	Gstm5::glutathione S-transferase, mu 5
NM_144937	ubiquitin specific protease 3	-1.36296	0.00330262	mMC013851	Usp3::ubiquitin specific protease 3
NM_138597	ATP synthase, H+ transporting, mitochondrial F1 complex, O subunit	-1.36289	0.0065827	mMC015001	Atp5o::ATP synthase, H+ transporting, mitochondrial F1 complex, O subunit
NM_001003946	amyotrophic lateral sclerosis 2 (juvenile) chromosome region, candidate 13	-1.36233	0.00309757	mMC003688	Als2cr13::amyotrophic lateral sclerosis 2 (juvenile) chromosome region, candidate 13
NM_009305	synaptophysin	-1.35875	0.00532046	mMC025342	Syp::synaptophysin
NM_025347	yippee-like 3 (Drosophila)	-1.35839	0.00438694	mMC012423	Ypel3::yippee-like 3 (Drosophila)
NM_153680	sorting nexin 17	-1.35835	0.0055917	mMC015205	Snx17::sorting nexin 17
NM_019626	cerebellin 1 precursor protein	-1.35685	0.00502796	mMC013014	Cbln1::cerebellin 1 precursor protein
NM_019632	N-ethylmaleimide sensitive fusion protein attachment protein beta	-1.35663	0.00714406	mMC007862	Napb::N-ethylmaleimide sensitive fusion protein attachment protein beta
NM_007983	Fas-associated factor 1	-1.35661	0.00458036	mMC002985	Faf1::Fas-associated factor 1
NM_146032	signal recognition particle 68kDa	-1.35606	0.00837753	mMC009685	Srp68::signal recognition particle 68
NM_175229	serine/arginine repetitive matrix 2	-1.35477	0.00599323	mMC024051	Srrm2::serine/arginine repetitive matrix 2
NM_133668	solute carrier family 25 (mitochondrial carrier, phosphate carrier), member 3	-1.35205	0.00503076	mMC001804	Slc25a3::solute carrier family 25 (mitochondrial carrier, phosphate carrier), member 3
NM_025468	RIKEN cDNA 1810029G24 gene	-1.3488	0.00415439	mMC002324	Sec11l3::Sec11-like 3 (S. cerevisiae)
NM_025635	ZW10 interactor	-1.34598	0.00600489	mMC018227	Zwint::ZW10 interactor
NM_175260	myosin heavy chain 10, non-muscle	-1.3457	0.00444532	mMR026535	Myh10::myosin, heavy polypeptide 10, non-muscle
AK088773	Mus musculus 2 days neonate thymus thymic cells cDNA, RIKEN full-length enriched library, clone:E430025L19 product:hypothetical protein, full insert sequence.	-1.34465	0.00305439	mMA034619	Gna11::guanine nucleotide binding protein, alpha 11
NM_175545	RIKEN cDNA A830039N20 gene	-1.34461	0.00057877	mMC005815	A830039N20Rik::RIKEN cDNA A830039N20 gene
NM_146150	nardilysin, N-arginine dibasic convertase, NRD convertase 1	-1.34292	0.00501061	mMC008387	Nrd1::nardilysin, N-arginine dibasic convertase, NRD convertase 1
NM_183028	RIKEN cDNA A030012M09 gene	-1.33991	0.00791146	mMR030363	A030012M09Rik::RIKEN cDNA A030012M09 gene
NM_024439	histocompatibility 47	-1.33925	0.00335649	mMC015325	H47::histocompatibility 47
NM_009668	bridging integrator 1	-1.33919	0.00497164	mMR030030	Bin1::bridging integrator 1
NM_023668	nuclear distribution gene E-like homolog 1 (A. nidulans)	-1.33869	0.00664205	mMC014738	Ndel1::nuclear distribution gene E-like homolog 1 (A. nidulans)
AK086669	Mus musculus 15 days embryo head cDNA, RIKEN full-length enriched library, clone:D930044O20 product:similar to HEXARIBONUCLEOTIDE BINDING PROTEIN 3 (FRAGMENT) [Mus musculus], full insert sequence.	-1.33733	0.00313683	mMA034479	D11Bwg0517e::DNA segment, Chr 11, Brigham & Women's Genetics 0517 expressed
NM_009670	ankyrin 3, epithelial	-1.33696	0.00171195	mMC025363	Ank3::ankyrin 3, epithelial
NM_010498	iduronate 2-sulfatase	-1.33676	0.00628154	mMC019792	Ids::iduronate 2-sulfatase
NM_010418	hect (homologous to the E6-AP (UBE3A) carboxyl terminus) domain and RCC1 (CHC1)-like domain (RLD) 2	-1.33629	0.00269907	mMC007180	Herc2::hect (homologous to the E6-AP (UBE3A) carboxyl terminus) domain and RCC1 (CHC1)-like domain (RLD) 2
NM_010881	nuclear receptor coactivator 1	-1.33388	0.00310188	mMR030837	Ncoa1::nuclear receptor coactivator 1
NM_011653	tubulin, alpha 1	-1.33373	0.00773995	mMC024334	Tuba1::tubulin, alpha 1
NM_025494	ATPase, H+ transporting, V1 subunit C, isoform 1	-1.33345	0.00224136	mMC025464	Atp6v1c1::ATPase, H+ transporting, V1 subunit C, isoform 1
AK007682	Mus musculus 10 day old male pancreas cDNA, RIKEN full-length enriched library, clone:1810033J14 product:hypothetical SET-domain of transcriptional regulators (TRX, EZ, ASH1 etc) containing protein, full insert sequence.	-1.33238	0.00761109	mMA035336	Mll5::myeloid/lymphoid or mixed-lineage leukemia 5
NM_008991	ATP-binding cassette, sub-family D (ALD), member 3	-1.33118	0.00243336	mMC009570	Abcd3::ATP-binding cassette, sub-family D (ALD), member 3
NM_178080	RIKEN cDNA 9430063L05 gene	-1.33055	0.00142641	mMC025670	9430063L05Rik::RIKEN cDNA 9430063L05 gene
NM_007791	cysteine and glycine-rich protein 1	-1.32821	0.00767849	mMC009756	Csrp1::cysteine and glycine-rich protein 1
NM_178621	phytanoyl-CoA hydroxylase interacting protein-like	-1.32802	0.00298404	mMC026216	Phyhipl::phytanoyl-CoA hydroxylase interacting protein-like
NM_018774	polyhomeotic-like 2 (Drosophila)	-1.32772	0.00510325	mMC017440	Phc2::polyhomeotic-like 2 (Drosophila)
NM_009041	radixin	-1.3276	0.0044165	mMR028719	Rdx::radixin
NM_009098	ribosomal protein S8	-1.32737	0.00969243	mMC023359	Rps8::ribosomal protein S8
XM_127312	expressed sequence C78339	-1.32725	0.00577349	mMC014431	C78339::expressed sequence C78339
NM_020263	calcium channel, voltage-dependent, alpha 2/delta subunit 2	-1.32532	0.00270933	mMR030463	Cacna2d2::calcium channel, voltage-dependent, alpha 2/delta subunit 2
NM_146096	RIKEN cDNA 5730446C15 gene	-1.32396	0.00316312	mMC000890	5730446C15Rik::RIKEN cDNA 5730446C15 gene
XM_203376	RIKEN cDNA 3732413I11 gene	-1.32362	0.00359917	mMC007459	3732413I11Rik::RIKEN cDNA 3732413I11 gene
NM_026516	RIKEN cDNA 2810417M05 gene	-1.3234	0.00856864	mMC014756	2810417M05Rik::RIKEN cDNA 2810417M05 gene
NM_011035	p21 (CDKN1A)-activated kinase 1	-1.32335	0.00479231	mMC023573	Pak1::p21 (CDKN1A)-activated kinase 1
XM_484355	RIKEN cDNA 2310047A01 gene	-1.32235	0.00553331	mMC022880	2310047A01Rik::RIKEN cDNA 2310047A01 gene
NM_172998	RIKEN cDNA B830028P19 gene	-1.32214	0.00476399	mMC002730	B830028P19Rik::RIKEN cDNA B830028P19 gene
NM_010073	dolichol-phosphate (beta-D) mannosyltransferase 2	-1.32209	0.00753807	mMC024020	Dpm2::dolichol-phosphate (beta-D) mannosyltransferase 2
NM_019769	RIKEN cDNA 1500003O03 gene	-1.31694	0.00486189	mMC020408	1500003O03Rik::RIKEN cDNA 1500003O03 gene
NM_181517	importin 7	-1.31407	0.0025783	mMC015506	Ipo7::importin 7
NM_008845	phosphatidylinositol-4-phosphate 5-kinase, type II, alpha	-1.31233	0.00385462	mMC010479	Pip5k2a::phosphatidylinositol-4-phosphate 5-kinase, type II, alpha
NM_016774	ATP synthase, H+ transporting mitochondrial F1 complex, beta subunit	-1.31102	0.00478908	mMC006983	Atp5b::ATP synthase, H+ transporting mitochondrial F1 complex, beta subunit
NM_019584	beclin 1 (coiled-coil, myosin-like BCL2-interacting protein)	-1.31091	0.00613341	mMR028617	Becn1::beclin 1 (coiled-coil, myosin-like BCL2-interacting protein)
NM_009065	Ras-like without CAAX 2	-1.31073	0.00787485	mMR028634	Rit2::Ras-like without CAAX 2
NM_172271	solute carrier family 6 (neurotransmitter transporter), member 17	-1.30876	0.00580968	mMC005834	Slc6a17::solute carrier family 6 (neurotransmitter transporter), member 17
XM_488847	RIKEN cDNA 0610010O12 gene	-1.30867	0.00580786	mMC004669	0610010O12Rik::RIKEN cDNA 0610010O12 gene
NM_009720	ATX1 (antioxidant protein 1) homolog 1 (yeast)	-1.30845	0.00639456	mMC009655	Atox1::ATX1 (antioxidant protein 1) homolog 1 (yeast)
XM_193582	lin 7 homolog a (C. elegans)	-1.30763	0.00502892	mMC023249	Lin7a::lin 7 homolog a (C. elegans)
NM_010347	amino-terminal enhancer of split	-1.30698	0.00590018	mMC015584	Aes::amino-terminal enhancer of split
NM_007532	branched chain aminotransferase 1, cytosolic	-1.30598	0.00119728	mMC011625	Bcat1::branched chain aminotransferase 1, cytosolic
NM_007984	fascin homolog 1, actin bundling protein (Strongylocentrotus) purpuratus)	-1.30595	0.00657538	mMC012200	Fscn1::fascin homolog 1, actin bundling protein (Strongylocentrotus) purpuratus)
NM_011112	poly (A) polymerase alpha	-1.30569	0.00570445	mMR028141	Papola::poly (A) polymerase alpha
NM_009705	Mus musculus arginase type II (Arg2), mRNA.	-1.30469	0.00744673	mMO035400	Arg2::arginase type II
NM_010581	CD47 antigen (Rh-related antigen, integrin-associated signal transducer)	-1.30419	0.0082991	mMR027416	Cd47::CD47 antigen (Rh-related antigen, integrin-associated signal transducer)
NM_010887	NADH dehydrogenase (ubiquinone) Fe-S protein 4	-1.30392	0.00622489	mMR028822	Ndufs4::NADH dehydrogenase (ubiquinone) Fe-S protein 4
NM_008028	flotillin 2	-1.30221	0.00619882	mMC025197	Flot2::flotillin 2
NM_178110	RIKEN cDNA 6330414G21 gene	-1.30199	0.00438011	mMC007146	Trim62::tripartite motif-containing 62
NM_027712	discs, large (Drosophila) homolog-associated protein 1	-1.30183	0.00527049	mMR028856	Dlgap1::discs, large (Drosophila) homolog-associated protein 1
NM_023172	NADH dehydrogenase (ubiquinone) 1 beta subcomplex, 9	-1.30118	0.00899179	mMC023932	Ndufb9::NADH dehydrogenase (ubiquinone) 1 beta subcomplex, 9
NM_010860	Mus musculus myosin, light polypeptide 6, alkali, smooth muscle and non-muscle (Myl6), mRNA.	-1.29924	0.00767398	mMA031782	Myl6::myosin, light polypeptide 6, alkali, smooth muscle and non-muscle
NM_134104	NADH dehydrogenase (ubiquinone) Fe-S protein 5	-1.29892	0.00772201	mMC024517	Ndufs5::NADH dehydrogenase (ubiquinone) Fe-S protein 5
NM_011861	protein kinase C and casein kinase substrate in neurons 1	-1.2986	0.0091705	mMR030826	Pacsin1::protein kinase C and casein kinase substrate in neurons 1
AK049091	Mus musculus 0 day neonate cerebellum cDNA, RIKEN full-length enriched library, clone:C230098A08 product:RAT C1-13 GENE PRODUCT homolog [Rattus sp], full insert sequence.	-1.29639	0.00920454	mMA032890	Rtn1::reticulon 1
NM_010358	glutathione S-transferase, mu 1	-1.29595	0.00726925	mMC025808	Gstm1::glutathione S-transferase, mu 1
XM_111780	neurexin II	-1.29393	0.00910489	mMC024778	Nrxn2::neurexin II
NM_009955	dihydropyrimidinase-like 2	-1.2936	0.00398907	mMR029582	Dpysl2::dihydropyrimidinase-like 2
NM_020569	Parkinson disease (autosomal recessive, early onset) 7	-1.29149	0.00615431	mMC011937	Park7::Parkinson disease (autosomal recessive, early onset) 7
XM_132762	RasGEF domain family, member 1A	-1.28967	0.0037752	mMC020630	Rasgef1a::RasGEF domain family, member 1A
NM_011245	RAS protein-specific guanine nucleotide-releasing factor 1	-1.28935	0.00859768	mMC001903	Rasgrf1::RAS protein-specific guanine nucleotide-releasing factor 1
NM_029576	Mus musculus RIKEN cDNA 1110011F09 gene (1110011F09Rik), mRNA.	-1.28848	0.00582963	mMA034431	Rab1b::RAB1B, member RAS oncogene family
NM_010514	insulin-like growth factor 2	-1.28777	0.00300457	mMC017936	Igf2::insulin-like growth factor 2
NM_010758	myelin-associated glycoprotein	-1.28415	0.00358923	mMC005722	Mag::myelin-associated glycoprotein
NM_007462	adenomatosis polyposis coli	-1.28327	0.00238439	mMC011868	Apc::adenomatosis polyposis coli
NM_027865	transmembrane protein 25	-1.28223	0.00462494	mMC004423	Tmem25::transmembrane protein 25
NM_178182	histone 1, H2ai	-1.28177	0.00560251	mMC020106	Hist1h2ai::histone 1, H2ai
XM_132501	PDGFA associated protein 1	-1.28145	0.00671807	mMC010695	Pdap1::PDGFA associated protein 1
NM_009480	upstream transcription factor 1	-1.28089	0.00631545	mMC019535	Usf1::upstream transcription factor 1
NM_145615	electron transferring flavoprotein, alpha polypeptide	-1.28019	0.00238833	mMC024500	Etfa::electron transferring flavoprotein, alpha polypeptide
AK006817	Mus musculus adult male testis cDNA, RIKEN full-length enriched library, clone:1700056O10 product:STROMAL MEMBRANE-ASSOCIATED PROTEIN SMAP1B homolog [Homo sapiens], full insert sequence.	-1.27964	0.00229911	mMA034450	Smap1::stromal membrane-associated protein 1
AK076321	Mus musculus 10 days neonate skin cDNA, RIKEN full-length enriched library, clone:4732425I01 product:CDNA FLJ12485 FIS, CLONE NT2RM2000420 homolog [Homo sapiens], full insert sequence.	-1.27937	0.00880354	mMA033598	Parp6::poly (ADP-ribose) polymerase family, member 6
NM_008135	solute carrier family 6 (neurotransmitter transporter, glycine), member 9	-1.27917	0.00645686	mMR030170	Slc6a9::solute carrier family 6 (neurotransmitter transporter, glycine), member 9
NM_018799	eukaryotic translation initiation factor 3, subunit 2 (beta)	-1.27911	0.00855449	mMC013291	Eif3s2::eukaryotic translation initiation factor 3, subunit 2 (beta)
NM_025381	ATPase, H+ transporting, V1 subunit F	-1.27856	0.00658035	mMC021650	Atp6v1f::ATPase, H+ transporting, V1 subunit F
NM_029090	RIKEN cDNA 1200013P24 gene	-1.2771	0.0068976	mMC025411	1200013P24Rik::RIKEN cDNA 1200013P24 gene
NM_029409	Mus musculus RIKEN cDNA 5230400G24 gene (5230400G24Rik), mRNA.	-1.27642	0.00312926	mMA034289	5230400G24Rik::RIKEN cDNA 5230400G24 gene
NM_010193	feminization 1 homolog b (C. elegans)	-1.27536	0.00481287	mMC015793	Fem1b::feminization 1 homolog b (C. elegans)
XM_132434	RIKEN cDNA 0910001L09 gene	-1.26985	0.00626486	mMC016039	0910001L09Rik::RIKEN cDNA 0910001L09 gene
NM_183274	RIKEN cDNA 0610041G09 gene	-1.26855	0.00444209	mMC021908	Acta2::actin, alpha 2, smooth muscle, aorta
XM_181333	RIKEN cDNA 1300001I01 gene	-1.26772	0.00624609	mMC001948	1300001I01Rik::RIKEN cDNA 1300001I01 gene
NM_027395	brain abundant, membrane attached signal protein 1	-1.26618	0.00646087	mMC012890	Basp1::brain abundant, membrane attached signal protein 1
NM_025823	prenylcysteine oxidase 1	-1.26267	0.00320514	mMC008737	Pcyox1::prenylcysteine oxidase 1
NM_021510	heterogeneous nuclear ribonucleoprotein H1	-1.26236	0.00797553	mMC022317	Hnrph1::heterogeneous nuclear ribonucleoprotein H1
NM_008169	glutamate receptor, ionotropic, NMDA1 (zeta 1)	-1.26222	0.00122787	mMC020073	Grin1::glutamate receptor, ionotropic, NMDA1 (zeta 1)
NM_011151	protein phosphatase 1B, magnesium dependent, beta isoform	-1.26116	0.00846735	mMR029726	Ppm1b::protein phosphatase 1B, magnesium dependent, beta isoform
AK013466	Mus musculus adult male hippocampus cDNA, RIKEN full-length enriched library, clone:2900002G04 product:similar to CDNA FLJ14503 FIS, CLONE NT2RM1000252, WEAKLY SIMILAR TO H.SAPIENS E-MAP-115 MRNA [Homo sapiens], full insert sequence.	-1.26048	0.00664927	mMA031930	2900002G04Rik::RIKEN cDNA 2900002G04 gene
NM_010923	Mus musculus neuronatin (Nnat), transcript variant 1, mRNA.	-1.26035	0.00704102	mMA034623	Nnat::neuronatin
XM_126961	pleckstrin homology domain containing, family H (with MyTH4 domain) member 1	-1.25893	0.00435488	mMC005209	Plekhh1::pleckstrin homology domain containing, family H (with MyTH4 domain) member 1
NM_007840	DEAD (Asp-Glu-Ala-Asp) box polypeptide 5	-1.25758	0.00606183	mMC020394	Ddx5::DEAD (Asp-Glu-Ala-Asp) box polypeptide 5
NM_028768	Mus musculus armadillo repeat containing 8 (Armc8), mRNA.	-1.25707	0.00652067	mMA032228	Armc8::armadillo repeat containing 8
NM_008817	paternally expressed 3	-1.25628	0.00544723	mMC020543	Peg3::paternally expressed 3
NM_026646	solute carrier family 25 (mitochondrial carrier, glutamate), member 22	-1.25593	0.00740813	mMC021591	Slc25a22::solute carrier family 25 (mitochondrial carrier, glutamate), member 22
NM_013541	glutathione S-transferase, pi 1	-1.25546	0.00297176	mMC025098	Gstp1::glutathione S-transferase, pi 1
NM_011202	protein tyrosine phosphatase, non-receptor type 11	-1.25474	0.00370928	mMC023487	Ptpn11::protein tyrosine phosphatase, non-receptor type 11
NM_008688	nuclear factor I/C	-1.2546	0.00293514	mMC008282	Nfic::nuclear factor I/C
NM_024270	STARD3 N-terminal like	-1.25371	0.00639384	mMC002287	Stard3nl::STARD3 N-terminal like
NM_173374	splicing factor, arginine/serine-rich 1 (ASF/SF2)	-1.25049	0.00735263	mMC022903	Sfrs1::splicing factor, arginine/serine-rich 1 (ASF/SF2)
NM_019400	rabaptin, RAB GTPase binding effector protein 1	-1.24839	0.00949506	mMC023582	Rabep1::rabaptin, RAB GTPase binding effector protein 1
NM_009211	SWI/SNF related, matrix associated, actin dependent regulator of chromatin, subfamily c, member 1	-1.24795	0.00239746	mMC020610	Smarcc1::SWI/SNF related, matrix associated, actin dependent regulator of chromatin, subfamily c, member 1
NM_180962	Mus musculus cysteine and histidine rich 1 (Cyhr1), mRNA.	-1.24683	0.00553517	mMA034567	Cyhr1::cysteine and histidine rich 1
NM_178215	histone 2, H3b	-1.24533	0.00897848	mMR029187	Hist2h3b::histone 2, H3b
NM_025562	Mus musculus tetratricopeptide repeat domain 11 (Ttc11), mRNA.	-1.24515	0.00677434	mMA034708	Ttc11::tetratricopeptide repeat domain 11
XM_488509	centrosomal protein 1	-1.24509	0.00777735	mMC025694	Cep1::centrosomal protein 1
NM_008450	Mus musculus kinesin 2 (Kns2), mRNA.	-1.24482	0.00343217	mMA033700	Kns2::kinesin 2
NM_033526	expressed sequence AI663987	-1.24399	0.00304275	mMC008758	Ubqln4::ubiquilin 4
M20010	Mouse myelin basic protein (MBP) mRNA, exon 2.	-1.24358	0.00558863	mMA033583	Mbp::myelin basic protein
NM_153536	RIKEN cDNA B130050I23 gene	-1.24188	0.00743882	mMR030492	B130050I23Rik::RIKEN cDNA B130050I23 gene
NM_008421	potassium voltage gated channel, Shaw-related subfamily, member 1	-1.24173	0.00919253	mMC021467	Kcnc1::potassium voltage gated channel, Shaw-related subfamily, member 1
NM_027194	RIKEN cDNA 2410018G23 gene	-1.24074	0.00317418	mMC013633	2410018G23Rik::RIKEN cDNA 2410018G23 gene
NM_198033	expressed sequence AW060766	-1.24036	0.004062	mMC006952	Als4::amyotrophic lateral sclerosis 4 homolog (human)
NM_172133	centaurin, alpha 2	-1.24031	0.0090185	mMC014420	Centa2::centaurin, alpha 2
NM_010299	GM2 ganglioside activator protein	-1.24014	0.00801769	mMC019046	Gm2a::GM2 ganglioside activator protein
NM_007960	ets variant gene 1	-1.23893	0.0038781	mMC023196	Etv1::ets variant gene 1
NM_026305	transcription elongation factor B (SIII), polypeptide 2	-1.23822	0.00486791	mMC006697	Tceb2::transcription elongation factor B (SIII), polypeptide 2
NM_177034	amyloid beta (A4) precursor protein-binding, family A, member 1	-1.23775	0.00653838	mMC025442	Apba1::amyloid beta (A4) precursor protein-binding, family A, member 1
NM_011162	mitogen activated protein kinase 8 interacting protein	-1.23635	0.00836658	mMC003278	Mapk8ip1::mitogen activated protein kinase 8 interacting protein 1
NM_020271	pyridoxal (pyridoxine, vitamin B6) phosphatase	-1.23612	0.00708546	mMC012808	Pdxp::pyridoxal (pyridoxine, vitamin B6) phosphatase
XM_128696	NADH dehydrogenase (ubiquinone) 1 alpha subcomplex 11	-1.23572	0.00704135	mMC023457	Ndufa11::NADH dehydrogenase (ubiquinone) 1 alpha subcomplex 11
NM_007841	Mus musculus DEAD (Asp-Glu-Ala-Asp) box polypeptide 6 (Ddx6), mRNA.	-1.2354	0.00109632	mMA035142	Ddx6::DEAD (Asp-Glu-Ala-Asp) box polypeptide 6
NM_010875	neural cell adhesion molecule 1	-1.23401	0.00540003	mMC013959	Ncam1::neural cell adhesion molecule 1
NM_029505	adaptor-related protein complex 3, mu 2 subunit	-1.23192	0.0052955	mMC017986	Ap3m2::adaptor-related protein complex 3, mu 2 subunit
NM_001004143	ubiquitin specific protease 22	-1.23171	0.00543753	mMC001935	Usp22::ubiquitin specific protease 22
NM_179203	ATPase family, AAA domain containing 3A	-1.23161	0.0097951	mMC025083	Atad3a::ATPase family, AAA domain containing 3A
NM_007726	Mus musculus cannabinoid receptor 1 (brain) (Cnr1), mRNA.	-1.23091	0.00184054	mMA035579	Cnr1::cannabinoid receptor 1 (brain)
NM_008388	eukaryotic translation initiation factor 3, subunit 6	-1.22985	0.00959906	mMR028250	Eif3s6::eukaryotic translation initiation factor 3, subunit 6
NM_212484	RIKEN cDNA A230103N10 gene	-1.22953	0.0057375	mMC014631	Cnot6::CCR4-NOT transcription complex, subunit 6
NM_009456	ubiquitin-conjugating enzyme E2L 3	-1.22671	0.00424723	mMC010957	Ube2l3::ubiquitin-conjugating enzyme E2L 3
NM_008512	Mus musculus low density lipoprotein receptor-related protein 1 (Lrp1), mRNA.	-1.22631	0.00588682	mCT000681	Lrp1::low density lipoprotein receptor-related protein 1
NM_026775	RIKEN cDNA 1110014C03 gene	-1.22608	0.00176797	mMC008874	1110014C03Rik::RIKEN cDNA 1110014C03 gene
AF390178	Mus musculus insulin receptor tyrosine kinase substrate protein p53 mRNA, complete cds.	-1.22594	0.00211342	mMA034782	Baiap2::brain-specific angiogenesis inhibitor 1-associated protein 2
NM_026369	actin related protein 2/3 complex, subunit 5	-1.22521	0.00715159	mMR028712	Arpc5::actin related protein 2/3 complex, subunit 5
NM_022985	zinc finger, A20 domain containing 3	-1.22514	0.00421775	mMC002229	Za20d3::zinc finger, A20 domain containing 3
NM_010274	glycerol phosphate dehydrogenase 2, mitochondrial	-1.22465	0.00566696	mMC021223	Gpd2::glycerol phosphate dehydrogenase 2, mitochondrial
NM_019817	coatomer protein complex, subunit zeta 1	-1.22385	0.0065159	mMC015027	Copz1::coatomer protein complex, subunit zeta 1
NM_009460	SMT3 suppressor of mif two 3 homolog 1 (yeast)	-1.22141	0.00634181	mMC022747	Sumo1::SMT3 suppressor of mif two 3 homolog 1 (yeast)
NM_019419	ADP-ribosylation factor-like 6 interacting protein 1	-1.22135	0.00747728	mMC017725	Arl6ip1::ADP-ribosylation factor-like 6 interacting protein 1
NM_033577	protocadherin gamma subfamily B, 5	-1.22077	0.00895907	mMR028561	Pcdhgb5::protocadherin gamma subfamily B, 5
NM_011787	autocrine motility factor receptor	-1.22021	0.00265907	mMC010406	Amfr::autocrine motility factor receptor
NM_146120	gelsolin	-1.21885	0.00226032	mMC024725	Gsn::gelsolin
NM_139233 XM_358769	Mus musculus FYVE, RhoGEF and PH domain containing 4 (Fgd4), mRNA.	-1.21664	0.00403655	mMA032180	-
NM_013671	superoxide dismutase 2, mitochondrial	-1.21647	0.00573186	mMC014227	Sod2::superoxide dismutase 2, mitochondrial
NM_170728	Mus musculus ankyrin 3, epithelial (Ank3), transcript variant 1, mRNA.	-1.21605	0.0016668	mMA035047	Ank3::ankyrin 3, epithelial
NM_133788	isoprenylcysteine carboxyl methyltransferase	-1.21536	0.000364338	mMC025217	Icmt::isoprenylcysteine carboxyl methyltransferase
NM_175390	RIKEN cDNA 1700049L16 gene	-1.21379	0.000602878	mMC009108	1700049L16Rik::RIKEN cDNA 1700049L16 gene
NM_019828	transient receptor potential cation channel, subfamily C, member 4 associated protein	-1.21336	0.00469919	mMC001693	Trpc4ap::transient receptor potential cation channel, subfamily C, member 4 associated protein
NM_145578	ubiquitin-conjugating enzyme E2M (UBC12 homolog, yeast)	-1.21173	0.00554768	mMC021472	Ube2m::ubiquitin-conjugating enzyme E2M (UBC12 homolog, yeast)
NM_009783	calcium channel, voltage-dependent, T type, alpha 1G subunit	-1.20844	0.00160364	mMC011046	Cacna1g::calcium channel, voltage-dependent, T type, alpha 1G subunit
NM_007913	early growth response 1	-1.20693	0.00376658	mMC010986	Egr1::early growth response 1
NM_133758	ubiquitin specific protease 47	-1.20553	0.00563925	mMC024326	Usp47::ubiquitin specific protease 47
NM_172703	eukaryotic translation initiation factor 4 gamma, 3	-1.20515	0.00427344	mMC023384	Eif4g3::eukaryotic translation initiation factor 4 gamma, 3
NM_029836	DNA segment, Chr X, Brigham & Women's Genetics 1396 expressed	-1.20471	0.00820209	mMC019137	DXBwg1396e::DNA segment, Chr X, Brigham & Women's Genetics 1396 expressed
NM_013876	Mus musculus ring finger protein 11 (Rnf11), mRNA.	-1.20464	0.00850427	mMA034491	Rnf11::ring finger protein 11
NM_011074	PFTAIRE protein kinase 1	-1.20195	0.00266817	mMC011439	Pftk1::PFTAIRE protein kinase 1
NM_010579	integrin beta 4 binding protein	-1.20147	0.00890052	mMC022695	Itgb4bp::integrin beta 4 binding protein
NM_024473	cDNA sequence BC005537	-1.20121	0.00506624	mMC022697	BC005537::cDNA sequence BC005537
NM_023912	SCY1-like 1 (S. cerevisiae)	-1.20076	0.00802467	mMC005799	Scyl1::SCY1-like 1 (S. cerevisiae)
NM_175007	amphiphysin	-1.19998	0.00487887	mMC011450	Amph::amphiphysin
NM_021473	aldo-keto reductase family 1, member A4 (aldehyde reductase)	-1.19937	0.00966199	mMC020638	Akr1a4::aldo-keto reductase family 1, member A4 (aldehyde reductase)
NM_147219	ATP-binding cassette, sub-family A (ABC1), member 5	-1.19909	0.00166051	mMC020937	Abca5::ATP-binding cassette, sub-family A (ABC1), member 5
NM_009188	transcriptional regulator, SIN3B (yeast)	-1.19896	0.00378941	mMC006556	Sin3b::transcriptional regulator, SIN3B (yeast)
NM_176834	RIKEN cDNA 1110061N23 gene	-1.1976	0.00788168	mMC005626	1110061N23Rik::RIKEN cDNA 1110061N23 gene
NM_138659	pre-mRNA processing factor 8	-1.19666	0.00610101	mMC012339	Prpf8::pre-mRNA processing factor 8
NM_019814	hypoxia induced gene 1	-1.19616	0.00713415	mMC012844	Hig1::hypoxia induced gene 1
NM_008691	neurofilament 3, medium	-1.19536	0.00190233	mMR026587	Nef3::neurofilament 3, medium
NM_028262	Mus musculus DNA segment, Chr 12, ERATO Doi 771, expressed (D12Ertd771e), mRNA.	-1.19278	0.00777677	mMA033905	D12Ertd771e::DNA segment, Chr 12, ERATO Doi 771, expressed
NM_016972	solute carrier family 7 (cationic amino acid transporter, y+ system), member 8	-1.19035	0.00757421	mMC013165	Slc7a8::solute carrier family 7 (cationic amino acid transporter, y+ system), member 8
XM_130845	RIKEN cDNA E430012K20 gene	-1.19026	0.00629058	mMC008991	E430012K20Rik::RIKEN cDNA E430012K20 gene
NM_009358	Mus musculus protein phosphatase 2, regulatory subunit B (B56), delta isoform (Ppp2r5d), mRNA.	-1.18857	0.00362352	mMA034614	Ppp2r5d::protein phosphatase 2, regulatory subunit B (B56), delta isoform
XM_181295	RIKEN cDNA 1700012F10 gene	-1.18771	0.0069692	mMC003446	1700012F10Rik::RIKEN cDNA 1700012F10 gene
NM_011018	sequestosome 1	-1.1875	0.005108	mMC023176	Sqstm1::sequestosome 1
NM_026456	transcription elongation factor B (SIII), polypeptide 1	-1.18154	0.00296175	mMC011846	Tceb1::transcription elongation factor B (SIII), polypeptide 1
NM_008529	lymphocyte antigen 6 complex, locus E	-1.17929	0.00832769	mMC025851	Ly6e::lymphocyte antigen 6 complex, locus E
NM_183186	checkpoint supressor 1	-1.17884	0.00436365	mMC008295	Ches1::checkpoint supressor 1
NM_009072	Rho-associated coiled-coil forming kinase 2	-1.17767	0.0018462	mMR030250	Rock2::Rho-associated coiled-coil forming kinase 2
NM_008910	protein phosphatase 1A, magnesium dependent, alpha isoform	-1.17726	0.0033266	mMC022215	Ppm1a::protein phosphatase 1A, magnesium dependent, alpha isoform
NM_023850	carbohydrate (keratan sulfate Gal-6) sulfotransferase 1	-1.17546	0.00648554	mMC019837	Chst1::carbohydrate (keratan sulfate Gal-6) sulfotransferase 1
NM_008516	leucine rich repeat protein 1, neuronal	-1.17306	0.00374164	mMC002348	Lrrn1::leucine rich repeat protein 1, neuronal
NM_007853	degenerative spermatocyte homolog (Drosophila)	-1.17233	0.00913178	mMC025598	Degs1::degenerative spermatocyte homolog 1 (Drosophila)
NM_183086	mitochondrial ribosomal protein S10	-1.16803	0.00815112	mMC024404	Mrps10::mitochondrial ribosomal protein S10
NM_181070	Mus musculus RAB18, member RAS oncogene family (Rab18), mRNA.	-1.1676	0.00679021	mMA035431	Rab18::RAB18, member RAS oncogene family
NM_009723	ATPase, Ca++ transporting, plasma membrane 2	-1.1667	0.00214184	mMC013461	Atp2b2::ATPase, Ca++ transporting, plasma membrane 2
XM_135065	ring finger protein 7	-1.1665	0.00639336	mMC006208	Rnf7::ring finger protein 7
NM_026361	plakophilin 4	-1.16589	0.00788803	mMC019179	Pkp4::plakophilin 4
NM_199241	Mus musculus sema domain, transmembrane domain (TM), and cytoplasmic domain, (semaphorin) 6D (Sema6d), transcript variant 4, mRNA.	-1.16397	0.00881312	mMA031777	Sema6d::sema domain, transmembrane domain (TM), and cytoplasmic domain, (semaphorin) 6D
NM_007808	cytochrome c, somatic	-1.16393	0.00727597	mMC021706	Cycs::cytochrome c, somatic
NM_145455	basic transcription factor 3	-1.15999	0.00688316	mMC025014	Btf3::basic transcription factor 3
NM_019798	phosphodiesterase 4A, cAMP specific	-1.15933	0.00917341	mMC014870	Pde4a::phosphodiesterase 4A, cAMP specific
BC035955	Mus musculus triple functional domain (PTPRF interacting), mRNA (cDNA clone IMAGE:4920714), partial cds.	-1.1565	0.00631792	mMA035670	Trio::triple functional domain (PTPRF interacting)
NM_026653	replication protein A1	-1.15308	0.00754464	mMC001619	Rpa1::replication protein A1
NM_008801	Mus musculus phosphodiesterase 6D, cGMP-specific, rod, delta (Pde6d), mRNA.	-1.15175	0.00750922	mMA034311	Pde6d::phosphodiesterase 6D, cGMP-specific, rod, delta
NM_008407	inter-alpha trypsin inhibitor, heavy chain 3	-1.15153	0.00429371	mMC016526	Itih3::inter-alpha trypsin inhibitor, heavy chain 3
NM_177031	RIKEN cDNA D830024N08 gene	-1.14986	0.00271765	mMC015552	D830024N08Rik::RIKEN cDNA D830024N08 gene
NM_007965	Ena-vasodilator stimulated phosphoprotein	-1.14826	0.00535636	mMC014426	Evl::Ena-vasodilator stimulated phosphoprotein
NM_021345	expressed sequence AW742319	-1.148	0.00932369	mMR027113	AW742319::expressed sequence AW742319
NM_027268	secernin 1	-1.1478	0.00585508	mMC014926	Scrn1::secernin 1
NM_020252	neurexin I	-1.14775	0.00551229	mMC015128	Nrxn1::neurexin I
NM_030722	pumilio 1 (Drosophila)	-1.14531	0.00309578	mMC012333	Pum1::pumilio 1 (Drosophila)
NM_019927	ariadne ubiquitin-conjugating enzyme E2 binding protein homolog 1 (Drosophila)	-1.14511	0.00173267	mMR030920	Arih1::ariadne ubiquitin-conjugating enzyme E2 binding protein homolog 1 (Drosophila)
NM_175341	muscleblind-like 2	-1.14493	0.00144288	mMC014581	Mbnl2::muscleblind-like 2
NM_011522	synaptogyrin 3	-1.14382	0.00901957	mMC005143	Syngr3::synaptogyrin 3
NM_182839	RIKEN cDNA 2900041A09 gene	-1.14376	0.00596579	mMC008023	2900041A09Rik::RIKEN cDNA 2900041A09 gene
NM_172692	glucosidase beta 2	-1.14264	0.00208958	mMC010772	Gba2::glucosidase beta 2
NM_139237	Mus musculus nucleolar protein family 6 (RNA-associated) (Nol6), transcript variant beta, mRNA.	-1.14241	0.00493767	mMA034811	Nol6::nucleolar protein family 6 (RNA-associated)
NM_173742	DNA segment, Chr 11, Brigham & Women's Genetics 0434 expressed	-1.14045	0.00525092	mMC022095	D11Bwg0434e::DNA segment, Chr 11, Brigham & Women's Genetics 0434 expressed
NM_011738	tyrosine 3-monooxygenase/tryptophan 5-monooxygenase activation protein, eta polypeptide	-1.13976	0.00755514	mMC023159	Ywhah::tyrosine 3-monooxygenase/tryptophan 5-monooxygenase activation protein, eta polypeptide
NM_028814	RIKEN cDNA 2810403A07 gene	-1.13975	0.00550447	mMC010683	2810403A07Rik::RIKEN cDNA 2810403A07 gene
NM_007597	calnexin	-1.13775	0.00379117	mMR027670	Canx::calnexin
XM_132263	RIKEN cDNA 2900006N09 gene	-1.13568	0.00982386	mMC015964	2900006N09Rik::RIKEN cDNA 2900006N09 gene
NM_021464	protein tyrosine phosphatase, receptor type, T	-1.13442	0.00119804	mMR028244	Ptprt::protein tyrosine phosphatase, receptor type, T
NM_026892	RIKEN cDNA 1500010M16 gene	-1.1313	0.00327523	mMC007531	1500010M16Rik::RIKEN cDNA 1500010M16 gene
XM_489200	hypothetical protein 9530064J02	-1.13046	0.00553408	mMC019915	9530064J02::hypothetical protein 9530064J02
NM_024226	reticulon 4	-1.12978	0.0049798	mMR030618	Rtn4::reticulon 4
NM_010610	potassium large conductance calcium-activated channel, subfamily M, alpha member 1	-1.12906	0.00172581	mMR028206	Kcnma1::potassium large conductance calcium-activated channel, subfamily M, alpha member 1
NM_009408	topoisomerase (DNA) I	-1.12847	0.00329923	mMC020555	Top1::topoisomerase (DNA) I
NM_145599	transmembrane protein 34	-1.12609	0.00743138	mMC003320	Tmem34::transmembrane protein 34
NM_023418	phosphoglycerate mutase 1	-1.12449	0.00497625	mMC025082	Pgam1::phosphoglycerate mutase 1
NM_025942	RIKEN cDNA 2810409H07 gene	-1.12449	0.00337734	mMC021705	2810409H07Rik::RIKEN cDNA 2810409H07 gene
NM_001003930	reticulon 3	-1.12357	0.00897639	mMC024970	Rtn3::reticulon 3
NM_026139	armadillo repeat containing, X-linked 2	-1.12329	0.00657715	mMC020508	Armcx2::armadillo repeat containing, X-linked 2
NM_009819	catenin alpha 2	-1.12268	0.00188901	mMC014838	Catna2::catenin alpha 2
NM_178631	RIKEN cDNA 0710005M24 gene	-1.12206	0.00922178	mMC014919	0710005M24Rik::RIKEN cDNA 0710005M24 gene
NM_134129	PRP19/PSO4 homolog (S. cerevisiae)	-1.12164	0.00543244	mMC010480	Prp19::PRP19/PSO4 homolog (S. cerevisiae)
NM_134469	farnesyl diphosphate synthetase	-1.12064	0.0054538	mMC020798	Fdps::farnesyl diphosphate synthetase
NM_008739	nuclear receptor-binding SET-domain protein 1	-1.11705	0.00223479	mMC015130	Nsd1::nuclear receptor-binding SET-domain protein 1
NM_182929	regulating synaptic membrane exocytosis 3	-1.11589	0.00842041	mMC012946	Rims3::regulating synaptic membrane exocytosis 3
NM_053273	tweety homolog 2 (Drosophila)	-1.11579	0.00743491	mMC002732	Ttyh2::tweety homolog 2 (Drosophila)
AK032426	Mus musculus adult male olfactory brain cDNA, RIKEN full-length enriched library, clone:6430543G08 product:unknown EST, full insert sequence.	-1.11506	0.00688442	mMA034663	6430543G08Rik::RIKEN cDNA 6430543G08 gene
NM_029815	breast carcinoma amplified sequence 1	-1.11448	0.00651978	mMR028876	Bcas1::breast carcinoma amplified sequence 1
NM_008746	neurotrophic tyrosine kinase, receptor, type 3	-1.114	0.00691179	mMC023174	Ntrk3::neurotrophic tyrosine kinase, receptor, type 3
NM_010433	homeodomain interacting protein kinase 2	-1.11379	0.00545706	mMC003742	Hipk2::homeodomain interacting protein kinase 2
NM_145219	leucine-rich repeat LGI family, member 3	-1.11351	0.00492239	mMC016941	Lgi3::leucine-rich repeat LGI family, member 3
XM_358349	ATPase, Class VI, type 11B	-1.1132	0.00476417	mMC024800	Atp11b::ATPase, Class VI, type 11B
XM_134514	RIKEN cDNA 3010027A04 gene	-1.11064	0.00571859	mMC006723	3010027A04Rik::RIKEN cDNA 3010027A04 gene
XM_484933	Purkinje cell protein 4-like 1	-1.1089	0.00304678	mMC021462	Pcp4l1::Purkinje cell protein 4-like 1
NM_010799	Multiple inositol polyphosphate histidine phosphatase 1 (Fragment).	-1.10882	0.00494281	mMA034716	Minpp1::multiple inositol polyphosphate histidine phosphatase 1
NM_144893	solute carrier family 35, member C2	-1.10749	0.00411332	mMC018177	Slc35c2::solute carrier family 35, member C2
XM_129857	RIKEN cDNA 3110018K12 gene	-1.10661	0.00989286	mMC024967	3110018K12Rik::RIKEN cDNA 3110018K12 gene
NM_172263	phosphodiesterase 8B	-1.10422	0.00641419	mMR029080	Pde8b::phosphodiesterase 8B
NM_145741	growth differentiation factor 10	-1.10351	0.00707281	mMR028407	Gdf10::growth differentiation factor 10
NM_001001984	F-box and leucine-rich repeat protein 11	-1.10052	0.00842565	mMC019623	Fbxl11::F-box and leucine-rich repeat protein 11
NM_013560	heat shock protein 1	-1.10013	0.00141655	mMC011700	Hspb1::heat shock protein 1
NM_133808	Mus musculus high density lipoprotein (HDL) binding protein (Hdlbp), mRNA.	-1.09811	0.00171714	mMA033982	Hdlbp::high density lipoprotein (HDL) binding protein
NM_028975	Mus musculus RIKEN cDNA 1600019D15 gene (1600019D15Rik), mRNA.	-1.09796	0.00600565	mMA034515	Tmem33::transmembrane protein 33
NM_023603	splicing factor proline/glutamine rich (polypyrimidine tract binding protein associated)	-1.09616	0.00630085	mMC025758	Sfpq::splicing factor proline/glutamine rich (polypyrimidine tract binding protein associated)
NM_007415	ADP-ribosyltransferase (NAD+, poly (ADP-ribose) polymerase) 1	-1.09077	0.00688912	mMC008923	Parp1::poly (ADP-ribose) polymerase family, member 1
NM_028906	dipeptidylpeptidase 8	-1.08972	0.00598259	mMC008776	Dpp8::dipeptidylpeptidase 8
NM_028058	Mus musculus RIKEN cDNA 1500005J14 gene (1500005J14Rik), mRNA.	-1.08962	0.0060937	mMA034813	Fundc1::FUN14 domain containing 1
NM_016796	vesicle-associated membrane protein 4	-1.08852	0.00692492	mMC002890	Vamp4::vesicle-associated membrane protein 4
XM_143254	immunoglobulin superfamily, member 10	-1.08792	0.00803742	mMC016052	Igsf10::immunoglobulin superfamily, member 10
NM_011358	splicing factor, arginine/serine-rich 2 (SC-35)	-1.08773	0.00856432	mMC024464	Sfrs2::splicing factor, arginine/serine-rich 2 (SC-35)
NM_026124	RIKEN cDNA 1110008F13 gene	-1.08574	0.00912046	mMC018007	1110008F13Rik::RIKEN cDNA 1110008F13 gene
NM_009840	chaperonin subunit 8 (theta)	-1.08473	0.00923715	mMC011106	Cct8::chaperonin subunit 8 (theta)
NM_175113	RIKEN cDNA 3300001M20 gene	-1.08238	0.00630134	mMC009705	3300001M20Rik::RIKEN cDNA 3300001M20 gene
NM_011212	Mus musculus protein tyrosine phosphatase, receptor type, E (Ptpre), mRNA.	-1.08237	0.00527165	mMA035481	Ptpre::protein tyrosine phosphatase, receptor type, E
NM_009214	Mus musculus spermine synthase (Sms), mRNA.	-1.08216	0.00185765	mMA033246	Sms::spermine synthase
NM_028774	ring finger protein (C3H2C3 type) 6	-1.07882	0.00348228	mMC019701	Rnf6::ring finger protein (C3H2C3 type) 6
NM_009009	RAD21 homolog (S. pombe)	-1.07853	0.00753682	mMC013330	Rad21::RAD21 homolog (S. pombe)
AK122336	Mus musculus mRNA for mKIAA0638 protein.	-1.07692	0.0045356	mMA031656	Phldb1::pleckstrin homology-like domain, family B, member 1
NM_146123	calcium channel, voltage-dependent, beta 4 subunit	-1.07588	0.00555046	mMC002113	Cacnb4::calcium channel, voltage-dependent, beta 4 subunit
NM_028125	BTB (POZ) domain containing 4	-1.07448	0.00668321	mMC011487	Btbd4::BTB (POZ) domain containing 4
NM_133232	6-phosphofructo-2-kinase/fructose-2,6-biphosphatase 3	-1.07225	0.00609057	mMC024723	Pfkfb3::6-phosphofructo-2-kinase/fructose-2,6-biphosphatase 3
NM_016903	esterase D/formylglutathione hydrolase	-1.06887	0.00968861	mMC024547	Esd::esterase D/formylglutathione hydrolase
XM_126489	RIKEN cDNA 1110054H05 gene	-1.06805	0.00678485	mMC020269	1110054H05Rik::RIKEN cDNA 1110054H05 gene
AF037352	Mus musculus T cell receptor gamma locus, TCR gamma 1 and gamma 3 gene clusters.	-1.06579	0.00308817	mMO036252	-
NM_009743	Mus musculus Bcl2-like 1 (Bcl2l1), mRNA.	-1.06433	0.00426234	mMA032094	Bcl2l1::Bcl2-like 1
NM_011531	contactin 2	-1.06341	0.00608434	mMC022784	Cntn2::contactin 2
NM_028763	neuronal pentraxin receptor	-1.06319	0.00648705	mMR030365	Nptxr::neuronal pentraxin receptor
NM_011135	Mus musculus CCR4-NOT transcription complex, subunit 7 (Cnot7), mRNA.	-1.06138	0.00952219	mMA033891	Cnot7::CCR4-NOT transcription complex, subunit 7
NM_025647	RIKEN cDNA 0610011D08 gene	-1.06047	0.00580916	mMC020266	0610011D08Rik::RIKEN cDNA 0610011D08 gene
NM_022882	lipin 2	-1.06029	0.00385039	mMR026804	Lpin2::lipin 2
NM_172688	mitogen activated protein kinase kinase kinase 7	-1.05989	0.00594405	mMC002557	Map3k7::mitogen activated protein kinase kinase kinase 7
NM_008071	gamma-aminobutyric acid (GABA-A) receptor, subunit beta 3	-1.05944	0.0055991	mMR029413	Gabrb3::gamma-aminobutyric acid (GABA-A) receptor, subunit beta 3
NM_028242	HIV TAT specific factor 1	-1.05939	0.00965392	mMC007113	Htatsf1::HIV TAT specific factor 1
NM_021494	Rab6 interacting protein 1	-1.05542	0.00806452	mMC001923	Rab6ip1::Rab6 interacting protein 1
NM_013836	transcription factor 20	-1.05449	0.00413352	mMR029288	Tcf20::transcription factor 20
NM_027629	phosphoglucomutase 2-like 1	-1.05241	0.00749383	mMC002989	Pgm2l1::phosphoglucomutase 2-like 1
NM_013785	inositol hexaphosphate kinase 1	-1.05209	0.00496771	mMC022778	Ihpk1::inositol hexaphosphate kinase 1
NM_001003912	Rho guanine nucleotide exchange factor (GEF) 11	-1.05155	0.00616814	mMC024881	Arhgef11::Rho guanine nucleotide exchange factor (GEF) 11
NM_009274	serine/arginine-rich protein specific kinase 2	-1.05079	0.00888198	mMR027376	Srpk2::serine/arginine-rich protein specific kinase 2
XM_129027	RIKEN cDNA 6230425F05 gene	-1.05072	0.00241878	mMC013982	6230425F05Rik::RIKEN cDNA 6230425F05 gene
NM_009297	suppressor of Ty 6 homolog (S. cerevisiae)	-1.05037	0.00945588	mMC021245	Supt6h::suppressor of Ty 6 homolog (S. cerevisiae)
NM_023764	toll interacting protein	-1.05032	0.00908776	mMC026120	Tollip::toll interacting protein
NM_133891	expressed sequence AW547365	-1.04939	0.0044271	mMC025250	Cdw92::CDW92 antigen
NM_025817	RIKEN cDNA 1200009O22 gene	-1.04593	0.00697227	mMC005887	1200009O22Rik::RIKEN cDNA 1200009O22 gene
NM_013686	t-complex protein 1	-1.04525	0.00318507	mMC015104	Tcp1::t-complex protein 1
NM_012015	H2A histone family, member Y	-1.04397	0.0085747	mMC009560	H2afy::H2A histone family, member Y
NM_025991	kelch repeat and BTB (POZ) domain containing 4	-1.04367	0.00327707	mMC013044	Kbtbd4::kelch repeat and BTB (POZ) domain containing 4
NM_019642	Mus musculus ribophorin II (Rpn2), mRNA.	-1.04278	0.00699789	mCT000494	Rpn2::ribophorin II
NM_023051	calsyntenin 1	-1.04235	0.00608238	mMR030204	Clstn1::calsyntenin 1
NM_015827	coatomer protein complex, subunit beta 2 (beta prime)	-1.03895	0.0061967	mMC010502	Copb2::coatomer protein complex, subunit beta 2 (beta prime)
XM_203592	RIKEN cDNA 0710001C05 gene	-1.03704	0.00733396	mMC015081	Hbld1::HESB like domain containing 1
NM_017402	Rho guanine nucleotide exchange factor (GEF7)	-1.03694	0.00534546	mMC024606	Arhgef7::Rho guanine nucleotide exchange factor (GEF7)
NM_009878	cyclin-dependent kinase inhibitor 2D (p19, inhibits CDK4)	-1.03597	0.00780609	mMC009333	Cdkn2d::cyclin-dependent kinase inhibitor 2D (p19, inhibits CDK4)
NM_133818	expressed sequence AI597479	-1.0319	0.00937907	mMC002031	AI597479::expressed sequence AI597479
NM_175026	expressed sequence AI447904	-1.03084	0.00434031	mMC024853	AI447904::expressed sequence AI447904
NM_027445	ring finger protein 167	-1.03024	0.00811303	mMC024068	Rnf167::ring finger protein 167
NM_011177	protease, serine, 18	-1.02722	0.00914925	mMC025377	Prss18::protease, serine, 18
NM_008139	guanine nucleotide binding protein, alpha q polypeptide	-1.027	0.00757879	mMR027955	Gnaq::guanine nucleotide binding protein, alpha q polypeptide
NM_175134	RIKEN cDNA 1110054N06 gene	-1.02636	0.00569378	mMC022024	1110054N06Rik::RIKEN cDNA 1110054N06 gene
NM_178688	Mus musculus actin-binding LIM protein 1 (Ablim1), mRNA.	-1.02528	0.00442593	mMA034907	Ablim1::actin-binding LIM protein 1
NM_027144	Rho guanine nucleotide exchange factor (GEF) 12	-1.0251	0.00392375	mMC009054	Arhgef12::Rho guanine nucleotide exchange factor (GEF) 12
NM_130885	oxidation resistance 1	-1.02396	0.0062161	mMC024319	Oxr1::oxidation resistance 1
NM_026068	RIKEN cDNA 3110004H13 gene	-1.02362	0.00566338	mMC015881	Med31::mediator of RNA polymerase II transcription, subunit 31 homolog (yeast)
NM_030238	dynein, cytoplasmic, heavy chain 1	-1.02216	0.00863685	mMC023856	Dnchc1::dynein, cytoplasmic, heavy chain 1
NM_207626	olfactory receptor 1434	-1.02135	0.00959676	mMR029842	Olfr1434::olfactory receptor 1434
NM_011394	solute carrier family 20, member 2	-1.02117	0.00279711	mMC009993	Slc20a2::solute carrier family 20, member 2
NM_176930	RIKEN cDNA C130076O07 gene	-1.01974	0.00545605	mMR027462	C130076O07Rik::RIKEN cDNA C130076O07 gene
NM_013598	Mast cell growth factor.	-1.01863	0.00312622	mMA033538	Kitl::kit ligand
NM_011785	thymoma viral proto-oncogene 3	-1.01741	0.00816503	mMC007292	Akt3::thymoma viral proto-oncogene 3
NM_022331	homocysteine-inducible, endoplasmic reticulum stress-inducible, ubiquitin-like domain member 1	-1.01612	0.00738574	mMC014258	Herpud1::homocysteine-inducible, endoplasmic reticulum stress-inducible, ubiquitin-like domain member 1
AK077854	Mus musculus 13 days embryo forelimb cDNA, RIKEN full-length enriched library, clone:5930421I23 product:weakly similar to SPLICING FACTOR, ARGININE/SERINE-RICH 6 (PRE-MRNA SPLICING FACTOR SRP55) (FRAGMENT) [Oryctolagus cuniculus], full insert sequence.	-1.01596	0.00997561	mMA031731	1500011J06Rik::RIKEN cDNA 1500011J06 gene
NM_139236	nucleolar protein family 6 (RNA-associated)	-1.01585	0.00653897	mMC024225	Nol6::nucleolar protein family 6 (RNA-associated)
NM_133807	Mus musculus expressed sequence AA959742 (AA959742), mRNA.	-1.01488	0.00454771	mMO035761	AA959742::expressed sequence AA959742
XM_129477	RIKEN cDNA 4930541M15 gene	-1.01461	0.0075317	mMC008537	4930541M15Rik::RIKEN cDNA 4930541M15 gene
NM_145525	oxysterol binding protein-like 6	-1.01354	0.00545871	mMR027319	Osbpl6::oxysterol binding protein-like 6
AK032109	Mus musculus adult male medulla oblongata cDNA, RIKEN full-length enriched library, clone:6330592M02 product:reticulon 3, full insert sequence.	-1.01249	0.00840947	mMA035548	Rtn3::reticulon 3
NM_029094	phosphatidylinositol 3-kinase, catalytic, beta polypeptide	-1.00878	0.00604325	mMC002172	Pik3cb::phosphatidylinositol 3-kinase, catalytic, beta polypeptide
NM_013612	solute carrier family 11 (proton-coupled divalent metal ion transporters), member 1	-1.00876	0.00546695	mMR030073	Slc11a1::solute carrier family 11 (proton-coupled divalent metal ion transporters), member 1
NM_001004357	contactin associated protein-like 2	-1.00756	0.00924151	mMR030593	Cntnap2::contactin associated protein-like 2
NM_134094	neurocalcin delta	-1.00752	0.00309862	mMC003210	Ncald::neurocalcin delta
NM_010015	defender against cell death 1	-1.0053	0.00822281	mMR030349	Dad1::defender against cell death 1
NM_008662	myosin VI	-1.00423	0.00863567	mMC018471	Myo6::myosin VI
NM_022656	nischarin	-1.00097	0.00404784	mMC003516	Nisch::nischarin
NM_144518	RIKEN cDNA 2900011O08 gene	-1.00035	0.00533335	mMC011149	2900011O08Rik::RIKEN cDNA 2900011O08 gene
NM_029561	Nedd4 family interacting protein 2	-1.00029	0.00346826	mMC007452	Ndfip2::Nedd4 family interacting protein 2
NM_010630	kinesin family member C2	-0.996972	0.00448848	mMC023586	Kifc2::kinesin family member C2
NM_008972	prothymosin alpha	-0.995938	0.00536251	mMC023676	Ptma::prothymosin alpha
NM_001001979	RIKEN cDNA 3000002B06 gene	-0.995852	0.00413786	mMC007568	3000002B06Rik::RIKEN cDNA 3000002B06 gene
NM_133910	TBC1 domain family, member 14	-0.993423	0.00901352	mMC001546	Tbc1d14::TBC1 domain family, member 14
NM_019836	RIKEN cDNA 2610024G14 gene	-0.99148	0.00952696	mMC011629	2610024G14Rik::RIKEN cDNA 2610024G14 gene
NM_010434	homeodomain interacting protein kinase 3	-0.990893	0.00845508	mMC010996	Hipk3::homeodomain interacting protein kinase 3
NM_178722	RIKEN cDNA B830013J05 gene	-0.986734	0.00606193	mMC024863	B830013J05Rik::RIKEN cDNA B830013J05 gene
XM_130347	NADH dehydrogenase (ubiquinone) Fe-S protein 3	-0.986166	0.00505616	mMC020554	Ndufs3::NADH dehydrogenase (ubiquinone) Fe-S protein 3
XM_125543	epsilon-tubulin 1	-0.983774	0.00498723	mMC007509	Tube1::epsilon-tubulin 1
AK020895	Mus musculus adult retina cDNA, RIKEN full-length enriched library, clone:A930027G11 product:unclassifiable, full insert sequence.	-0.982992	0.00767286	mMA033233	A930027G11Rik::RIKEN cDNA A930027G11 gene
AK046958	Mus musculus 10 days neonate cerebellum cDNA, RIKEN full-length enriched library, clone:B930007N24 product:NEURAL PLAKOPHILIN-RELATED ARM REPEAT PROTEIN (FRAGMENT) homolog [Salmo trutta], full insert sequence.	-0.982654	0.00989978	mMA034809	-
NM_032008	sarcolemma associated protein	-0.981676	0.00398656	mMC001647	Slmap::sarcolemma associated protein
XM_128139	SRY-box containing gene 10	-0.980904	0.0059592	mMC011738	Sox10::SRY-box containing gene 10
NM_025514	DNA segment, Chr 10, ERATO Doi 641, expressed	-0.980131	0.00971128	mMC013590	D10Ertd641e::DNA segment, Chr 10, ERATO Doi 641, expressed
X16695	Mouse T-cell receptor beta-chain variable (V-beta 18) region DNA.	-0.977529	0.008175	mMO036156	-
NM_010197	fibroblast growth factor 1	-0.975947	0.00537012	mMC015655	Fgf1::fibroblast growth factor 1
NM_008860	protein kinase C, zeta	-0.975587	0.00318258	mMR028253	Prkcz::protein kinase C, zeta
NM_025662	Mus musculus phosphatidylinositol glycan, class K (Pigk), mRNA.	-0.974535	0.00275753	mMA033840	Pigk::phosphatidylinositol glycan, class K
NM_026246	mitochondrial ribosomal protein L49	-0.970275	0.00918973	mMC019425	Mrpl49::mitochondrial ribosomal protein L49
NM_181750	R3H domain (binds single-stranded nucleic acids)	-0.970053	0.00923592	mMC005617	R3hdm::R3H domain (binds single-stranded nucleic acids)
NM_008193	guanylate kinase 1	-0.969384	0.00773319	mMC005306	Guk1::guanylate kinase 1
NM_144922	heterogeneous nuclear ribonucleoprotein U-like 1	-0.96899	0.00986369	mMC002043	Hnrpul1::heterogeneous nuclear ribonucleoprotein U-like 1
NM_009459	ubiquitin-conjugating enzyme E2H	-0.96868	0.00877702	mMC014143	Ube2h::ubiquitin-conjugating enzyme E2H
NM_172780	solute carrier family 9 (sodium/hydrogen exchanger), isoform 6	-0.967856	0.0023263	mMC015114	Slc9a6::solute carrier family 9 (sodium/hydrogen exchanger), isoform 6
NM_009798	capping protein (actin filament) muscle Z-line, beta	-0.967107	0.00222147	mMC016668	Capzb::capping protein (actin filament) muscle Z-line, beta
NM_175323	RIKEN cDNA E330037G11 gene	-0.965375	0.0053235	mMC014292	E330037G11Rik::RIKEN cDNA E330037G11 gene
NM_011908	ubiquitin-like 3	-0.964763	0.00814945	mMC008097	Ubl3::ubiquitin-like 3
NM_054051	phosphatidylinositol-4-phosphate 5-kinase, type II, beta	-0.963478	0.00881505	mMC012389	Pip5k2b::phosphatidylinositol-4-phosphate 5-kinase, type II, beta
NM_019657	hydroxysteroid (17-beta) dehydrogenase 12	-0.96241	0.00771144	mMC022079	Hsd17b12::hydroxysteroid (17-beta) dehydrogenase 12
BC031849	Mus musculus succinate dehydrogenase complex, subunit A, flavoprotein (Fp), mRNA (cDNA clone MGC:30357 IMAGE:5067510), complete cds.	-0.95959	0.00479255	mCP000580	Sdha::succinate dehydrogenase complex, subunit A, flavoprotein (Fp)
NM_027166	yippee-like 5 (Drosophila)	-0.957033	0.00823271	mMC025383	Ypel5::yippee-like 5 (Drosophila)
NM_026218	FGFR1 oncogene partner 2	-0.956762	0.00963516	mMC019592	Fgfr1op2::FGFR1 oncogene partner 2
NM_008445	kinesin family member 3C	-0.954663	0.00976925	mMR030244	Kif3c::kinesin family member 3C
XM_284541	leucine rich repeat (in FLII) interacting protein 2	-0.954331	0.00494562	mMC015285	Lrrfip2::leucine rich repeat (in FLII) interacting protein 2
NM_028027	Mus musculus DNA segment, Chr 10, ERATO Doi 610, expressed (D10Ertd610e), mRNA.	-0.953296	0.0032063	mMA034020	D10Ertd610e::DNA segment, Chr 10, ERATO Doi 610, expressed
NM_133803	dipeptidylpeptidase 3	-0.953182	0.00674231	mMR027745	Dpp3::dipeptidylpeptidase 3
NM_198167	cDNA sequence BC026370	-0.952892	0.00283319	mMC007776	BC026370::cDNA sequence BC026370
NM_007586	calbindin 2	-0.951667	0.00330898	mMC021717	Calb2::calbindin 2
NM_021446	RIKEN cDNA 0610007P14 gene	-0.94997	0.00490769	mMC015105	0610007P14Rik::RIKEN cDNA 0610007P14 gene
NM_009447	tubulin, alpha 4	-0.949747	0.00431503	mMR030983	Tuba4::tubulin, alpha 4
NM_028132	phosphoglucomutase 2	-0.949108	0.00981857	mMC015680	Pgm2::phosphoglucomutase 2
AK088505	Mus musculus 2 days neonate thymus thymic cells cDNA, RIKEN full-length enriched library, clone:E430019C01 product:UDP-N-ACETYLGLUCOSAMINYLTRANSFERASE homolog [Mus musculus], full insert sequence.	-0.94811	0.00745506	mMA031945	Ogt::O-linked N-acetylglucosamine (GlcNAc) transferase (UDP-N-acetylglucosamine:polypeptide-N-acetylglucosaminyl transferase)
NM_175937	cytoplasmic polyadenylation element binding protein 2	-0.946904	0.00866281	mMC001946	Cpeb2::cytoplasmic polyadenylation element binding protein 2
NM_009957	protocadherin alpha 7	-0.945687	0.00722703	mMR026634	Pcdha7::protocadherin alpha 7
NM_007495	Mus musculus astrotactin 1 (Astn1), mRNA.	-0.944734	0.00955758	mMA031497	Astn1::astrotactin 1
XM_146572	signal-induced proliferation-associated 1 like 2	-0.944277	0.00753006	mMC023838	Sipa1l2::signal-induced proliferation-associated 1 like 2
NM_027915	adaptor-related protein complex 2, beta 1 subunit	-0.940013	0.00486398	mMR028064	Ap2b1::adaptor-related protein complex 2, beta 1 subunit
XM_489069	RIKEN cDNA A230069A22 gene	-0.939891	0.00745828	mMC002293	A230069A22Rik::RIKEN cDNA A230069A22 gene
BC021475	Mus musculus RIKEN cDNA 2610301G19 gene, mRNA (cDNA clone MGC:36426 IMAGE:5343456), complete cds.	-0.93953	0.0085551	mMA032359	2610301G19Rik::RIKEN cDNA 2610301G19 gene
NM_178654	protein kinase N2	-0.939007	0.0037221	mMC016884	Pkn2::protein kinase N2
NM_178605	DNA segment, Chr 13, Wayne State University 177, expressed	-0.938888	0.00926385	mMC003765	D13Wsu177e::DNA segment, Chr 13, Wayne State University 177, expressed
NM_199310	gene model 631, (NCBI)	-0.936824	0.00793563	mMC020775	Gm631::gene model 631, (NCBI)
NM_028264	RIKEN cDNA 2610319K07 gene	-0.933605	0.0090457	mMC015770	2610319K07Rik::RIKEN cDNA 2610319K07 gene
NM_170673	RIKEN cDNA A730016F12 gene	-0.933536	0.00752797	mMR027181	A730016F12Rik::RIKEN cDNA A730016F12 gene
NM_173446	expressed sequence AW121567	-0.933283	0.00719396	mMC002458	AW121567::expressed sequence AW121567
NM_133833	Mus musculus dystonin (Dst), mRNA.	-0.9332	0.00432761	mMA034586	Dst::dystonin
NM_033566	Mus musculus AT rich interactive domain 1A (Swi1 like) (Arid1a), mRNA.	-0.930164	0.0069026	mMA031795	Arid1a::AT rich interactive domain 1A (Swi1 like)
NM_007471	amyloid beta (A4) precursor protein	-0.929319	0.00828749	mMC020808	App::amyloid beta (A4) precursor protein
NM_029895	cDNA sequence BC026657	-0.929124	0.00370193	mMC012007	BC026657::cDNA sequence BC026657
XM_126724	fetal Alzheimer antigen	-0.925504	0.00958072	mMR029034	Falz::fetal Alzheimer antigen
NM_207659	hook homolog 3 (Drosophila)	-0.924938	0.00931192	mMR030183	Hook3::hook homolog 3 (Drosophila)
XM_489135	RIKEN cDNA A930009E05 gene	-0.924766	0.00828997	mMC004737	A930009E05Rik::RIKEN cDNA A930009E05 gene
NM_011789	adenomatosis polyposis coli 2	-0.923575	0.00327672	mMC024134	Apc2::adenomatosis polyposis coli 2
NM_009154	sema domain, seven thrombospondin repeats (type 1 and type 1-like), transmembrane domain (TM) and short cytoplasmic domain, (semaphorin) 5A	-0.922298	0.00745366	mMR028254	Sema5a::sema domain, seven thrombospondin repeats (type 1 and type 1-like), transmembrane domain (TM) and short cytoplasmic domain, (semaphorin) 5A
XM_489349	RIKEN cDNA 6720401G13 gene	-0.921521	0.00840955	mMR028296	6720401G13Rik::RIKEN cDNA 6720401G13 gene
NM_130884	isocitrate dehydrogenase 3 (NAD+) beta	-0.921422	0.00755421	mMC026377	Idh3b::isocitrate dehydrogenase 3 (NAD+) beta
NM_024474	EMI domain containing 2	-0.920614	0.00407322	mMC002963	Emid2::EMI domain containing 2
NM_029273	SLIT and NTRK-like family, member 5	-0.920182	0.00672432	mMC007035	Slitrk5::SLIT and NTRK-like family, member 5
BC050871	Mus musculus RIKEN cDNA 1810043M20 gene, mRNA (cDNA clone IMAGE:6392804), partial cds.	-0.916298	0.00806838	mMA033356	Bat2d::BAT2 domain containing 1
NM_177387	uronyl-2-sulfotransferase	-0.913826	0.00570163	mMC004500	Ust::uronyl-2-sulfotransferase
NM_010595	potassium voltage-gated channel, shaker-related subfamily, member 1	-0.912505	0.00778917	mMC021369	Kcna1::potassium voltage-gated channel, shaker-related subfamily, member 1
NM_172283	fucokinase	-0.909899	0.00294661	mMC015273	Fuk::fucokinase
NM_009730	attractin	-0.909881	0.00969356	mMR026872	Atrn::attractin
NM_008602	Mus musculus Msx-interacting-zinc finger (Miz1), mRNA.	-0.90839	0.00874011	mMA033210	Miz1::Msx-interacting-zinc finger
NM_020332	progressive ankylosis	-0.908019	0.00802456	mMC002698	Ank::progressive ankylosis
NM_028534	stromal membrane-associated protein 1	-0.90616	0.0063146	mMC024783	Smap1::stromal membrane-associated protein 1
NM_025613	CREBBP/EP300 inhibitory protein 1	-0.905837	0.00605199	mMC011946	Cri1::CREBBP/EP300 inhibitory protein 1
NM_008410	integral membrane protein 2B	-0.905794	0.008033	mMR029689	Itm2b::integral membrane protein 2B
NM_177267	WD repeat domain 22	-0.900645	0.00916047	mMC009383	Wdr22::WD repeat domain 22
NM_007858	diaphanous homolog 1 (Drosophila)	-0.899742	0.00652803	mMC022847	Diap1::diaphanous homolog 1 (Drosophila)
NM_146084	RIKEN cDNA 2610024E20 gene	-0.89901	0.00983192	mMR030511	2610024E20Rik::RIKEN cDNA 2610024E20 gene
NM_026921	HESB like domain containing 2	-0.896227	0.00786493	mMC023753	Hbld2::HESB like domain containing 2
NM_016961	Mitogen-activated protein kinase 9 (EC 2.7.1.37) (Stress-activated protein kinase JNK2) (c-Jun N-terminal kinase 2).	-0.895259	0.00577983	mMA033537	Mapk9::mitogen activated protein kinase 9
NM_029530	RIKEN cDNA 6330527O06 gene	-0.890861	0.0087873	mMC001996	6330527O06Rik::RIKEN cDNA 6330527O06 gene
NM_170760	U2 small nuclear RNA auxiliary factor 1-like 4	-0.887824	0.00670882	mMC021191	U2af1l4::U2 small nuclear RNA auxiliary factor 1-like 4
NM_025862	Mus musculus acyl-Coenzyme A dehydrogenase family, member 8 (Acad8), mRNA.	-0.88724	0.00542929	mMA032193	Acad8::acyl-Coenzyme A dehydrogenase family, member 8
NM_145979	chromodomain helicase DNA binding protein 4	-0.88629	0.00832875	mMC022759	Chd4::chromodomain helicase DNA binding protein 4
NM_178694	RIKEN cDNA C230075L19 gene	-0.884692	0.00907738	mMC011177	C230075L19Rik::RIKEN cDNA C230075L19 gene
NM_010048	DiGeorge syndrome critical region gene 2	-0.884247	0.00992546	mMC021749	Dgcr2::DiGeorge syndrome critical region gene 2
NM_178192	histone 1, H4a	-0.882588	0.0056909	mMC019816	Hist1h4a::histone 1, H4a
NM_181409	cDNA sequence BC051083	-0.881661	0.00878753	mMC015804	Mtmr11::myotubularin related protein 11
AK047716	Mus musculus adult male corpus striatum cDNA, RIKEN full-length enriched library, clone:C030016N17 product:double cortin and calcium/calmodulin-dependent protein kinase-like 1, full insert sequence.	-0.881502	0.00946715	mMA032840	Dcamkl1::double cortin and calcium/calmodulin-dependent protein kinase-like 1
NM_029826	Mus musculus RIKEN cDNA 3110052N05 gene (3110052N05Rik), mRNA.	-0.878951	0.0060842	mMA034477	Hdhd2::haloacid dehalogenase-like hydrolase domain containing 2
NM_029013	RIKEN cDNA 4933428M03 gene	-0.871325	0.00664615	mMC008435	4933428M03Rik::RIKEN cDNA 4933428M03 gene
XM_110475	zinc finger, A20 domain containing 1	-0.869117	0.00723102	mMC022931	Za20d1::zinc finger, A20 domain containing 1
XM_126866	RIKEN cDNA C330002I19 gene	-0.867194	0.00797255	mMR027977	C330002I19Rik::RIKEN cDNA C330002I19 gene
NM_028013	RIKEN cDNA 2310067E08 gene	-0.867098	0.00595631	mMC016315	2310067E08Rik::RIKEN cDNA 2310067E08 gene
NM_027352	golgi reassembly stacking protein 2	-0.865326	0.00710148	mMR027296	Gorasp2::golgi reassembly stacking protein 2
NM_198625	cDNA sequence BC060632	-0.864227	0.00980546	mMC021133	BC060632::cDNA sequence BC060632
NM_028792	RIKEN cDNA 1300006C06 gene	-0.863425	0.00658286	mMC016137	1300006C06Rik::RIKEN cDNA 1300006C06 gene
NM_133953	splicing factor 3b, subunit 3	-0.862146	0.00607466	mMC014867	Sf3b3::splicing factor 3b, subunit 3
NM_021452	potassium large conductance calcium-activated channel, subfamily M, beta member 4	-0.860719	0.00744774	mMC019726	Kcnmb4::potassium large conductance calcium-activated channel, subfamily M, beta member 4
NM_021356	growth factor receptor bound protein 2-associated protein 1	-0.860259	0.00522897	mMC002435	Gab1::growth factor receptor bound protein 2-associated protein 1
NM_011506	succinate-Coenzyme A ligase, ADP-forming, beta subunit	-0.860006	0.00919678	mMC021149	Sucla2::succinate-Coenzyme A ligase, ADP-forming, beta subunit
NM_010578	Mus musculus integrin beta 1 (fibronectin receptor beta) (Itgb1), mRNA.	-0.857881	0.00604125	mMA032864	Itgb1::integrin beta 1 (fibronectin receptor beta)
NM_033589	protocadherin gamma subfamily A, 6	-0.85661	0.00835204	mMR026444	Pcdhga6::protocadherin gamma subfamily A, 6
NM_138682	leucine rich repeat containing 4	-0.856582	0.00923051	mMC019785	Lrrc4::leucine rich repeat containing 4
XM_126139	RIKEN cDNA 1700125H20 gene	-0.852548	0.00296446	mMC012960	1700125H20Rik::RIKEN cDNA 1700125H20 gene
NM_019771	destrin	-0.848316	0.00872744	mMC002552	Dstn::destrin
NM_177757	hypothetical protein 4832420M10	-0.847932	0.00988233	mMC007501	4832420M10::hypothetical protein 4832420M10
NM_019655	adenosine deaminase, RNA-specific	-0.847569	0.0076003	mMC005148	Adar::adenosine deaminase, RNA-specific
NM_172051	RIKEN cDNA C630016B22 gene	-0.845812	0.00591772	mMC020035	Tmcc3::transmembrane and coiled coil domains 3
NM_146028	SH3 and cysteine rich domain 2	-0.845147	0.00693563	mMC009535	Stac2::SH3 and cysteine rich domain 2
NM_173735	RIKEN cDNA 2310044G17 gene	-0.844428	0.00881417	mMC002966	2310044G17Rik::RIKEN cDNA 2310044G17 gene
NM_027117	kelch domain containing 2	-0.843907	0.00934304	mMC015870	Klhdc2::kelch domain containing 2
NM_178076	mcf.2 transforming sequence-like	-0.843653	0.00736948	mMR028928	Mcf2l::mcf.2 transforming sequence-like
NM_016799	serine/arginine repetitive matrix 1	-0.843591	0.00337941	mMC009597	Srrm1::serine/arginine repetitive matrix 1
NM_008594	milk fat globule-EGF factor 8 protein	-0.842683	0.00838587	mMC002993	Mfge8::milk fat globule-EGF factor 8 protein
XM_357555	a disintegrin and metalloprotease domain 22	-0.842405	0.00405827	mMC023949	Adam22::a disintegrin and metalloprotease domain 22
AK041687	Mus musculus 3 days neonate thymus cDNA, RIKEN full-length enriched library, clone:A630030D01 product:hypothetical HMG-I and HMG-Y DNA-binding domain (A+T-hook)/PHD-finger/DHHC-type Zn-finger/RING finger containing protein, full insert sequence.	-0.840115	0.00642148	mMA035263	Mll3::myeloid/lymphoid or mixed-lineage leukemia 3
NM_007727	contactin 1	-0.839527	0.006551	mMC008640	Cntn1::contactin 1
NM_027533	RIKEN cDNA 6330415F13 gene	-0.83768	0.00413849	mMR028180	Tspan2::tetraspan 2
NM_134149	expressed sequence AI837181	-0.837075	0.0053977	mMC004638	AI837181::expressed sequence AI837181
NM_177054	RIKEN cDNA D130060C09 gene	-0.835914	0.00780422	mMC001080	D130060C09Rik::RIKEN cDNA D130060C09 gene
NM_133726	suppression of tumorigenicity 13	-0.831903	0.00748183	mMC024374	St13::suppression of tumorigenicity 13
NM_175428	zinc finger protein 295	-0.827423	0.00435878	mMC024095	Zfp295::zinc finger protein 295
NM_030611	aldo-keto reductase family 1, member C6	-0.827182	0.00832586	mMC002975	Akr1c6::aldo-keto reductase family 1, member C6
NM_026437	Mus musculus RIKEN cDNA 1810055E12 gene (1810055E12Rik), mRNA.	-0.825217	0.00874936	mMA031980	1810055E12Rik::RIKEN cDNA 1810055E12 gene
NM_182716	MKIAA0756 protein (Fragment).	-0.824534	0.00904185	mMA034794	Nfasc::neurofascin
AK083830	Mus musculus 12 days embryo spinal ganglion cDNA, RIKEN full-length enriched library, clone:D130017I21 product:amyloid beta (A4) precursor protein-binding, family B, member 1, full insert sequence.	-0.821199	0.00875463	mMA035623	Apbb1::amyloid beta (A4) precursor protein-binding, family B, member 1
NM_008229	histone deacetylase 2	-0.809666	0.00967143	mMC003386	Hdac2::histone deacetylase 2
NM_144796	RIKEN cDNA E430021N18 gene	-0.809353	0.00787361	mMR028172	E430021N18Rik::RIKEN cDNA E430021N18 gene
NM_133847	Mus musculus transmembrane 9 superfamily protein member 4 (Tm9sf4), mRNA.	-0.809316	0.00905927	mMA031887	Tm9sf4::transmembrane 9 superfamily protein member 4
NM_175087	aquaporin 6	-0.807033	0.00405935	mMC024510	Aqp6::aquaporin 6
NM_007835	Mus musculus dynactin 1 (Dctn1), mRNA.	-0.802094	0.00732291	mMA033466	Dctn1::dynactin 1
NM_008974	MPRL-2 (Protein tyrosine phosphatase 4a2).	-0.801066	0.00880558	mMA033512	Ptp4a2::protein tyrosine phosphatase 4a2
XM_133912	antigen identified by monoclonal antibody Ki 67	-0.800637	0.00994161	mMR029471	Mki67::antigen identified by monoclonal antibody Ki 67
XM_145005	IQ motif and Sec7 domain 3	-0.800033	0.0082015	mMC007967	Iqsec3::IQ motif and Sec7 domain 3
NM_030168	RIKEN cDNA 4921505C17 gene	-0.799692	0.00881402	mMC002086	4921505C17Rik::RIKEN cDNA 4921505C17 gene
NM_020009	FK506 binding protein 12-rapamycin associated protein 1	-0.79021	0.00706588	mMC016665	Frap1::FK506 binding protein 12-rapamycin associated protein 1
NM_026993	dimethylarginine dimethylaminohydrolase 1	-0.790028	0.00752374	mMC002677	Ddah1::dimethylarginine dimethylaminohydrolase 1
NM_177907	expressed sequence AI593442	-0.786516	0.00551468	mMC019789	AI593442::expressed sequence AI593442
NM_007454	adaptor protein complex AP-1, beta 1 subunit	-0.784692	0.00951225	mMC023008	Ap1b1::adaptor protein complex AP-1, beta 1 subunit
NM_019703	Mus musculus phosphofructokinase, platelet (Pfkp), mRNA.	-0.778592	0.00842479	mMA031812	Pfkp::phosphofructokinase, platelet
NM_010633	kinase interacting with leukemia-associated gene (stathmin)	-0.777987	0.00683471	mMR028933	Uhmk1::U2AF homology motif (UHM) kinase 1
NM_133810	serine/threonine kinase 17b (apoptosis-inducing)	-0.774107	0.00578924	mMC003541	Stk17b::serine/threonine kinase 17b (apoptosis-inducing)
NM_146918	olfactory receptor 1180	-0.765339	0.008724	mMC017567	Olfr1180::olfactory receptor 1180
NM_029103	arginine-rich, mutated in early stage tumors	-0.764877	0.00822715	mMC001801	Armet::arginine-rich, mutated in early stage tumors
NM_026447	RIKEN cDNA 2810423O19 gene	-0.752906	0.00732996	mMC023497	2810423O19Rik::RIKEN cDNA 2810423O19 gene
BC063329	Mus musculus cDNA clone MGC:74357 IMAGE:30251096, complete cds.	-0.750812	0.00745115	mMA035029	Vps52::vacuolar protein sorting 52 (yeast)
XM_134612	RIKEN cDNA 4930562C03 gene	-0.74935	0.00747409	mMR026436	4930562C03Rik::RIKEN cDNA 4930562C03 gene
NM_010307	guanine nucleotide binding protein, alpha stimulating, olfactory type	-0.747223	0.00775762	mMC012643	Gnal::guanine nucleotide binding protein, alpha stimulating, olfactory type
NM_134135	solute carrier family 39 (zinc transporter), member 3	-0.745348	0.00617687	mMC024224	Slc39a3::solute carrier family 39 (zinc transporter), member 3
NM_201245 XM_357706 XM_358305	Mus musculus expressed sequence AA536749 (AA536749), mRNA.	-0.744281	0.00645929	mMA035002	AA536749::expressed sequence AA536749
NM_010169	coagulation factor II (thrombin) receptor	-0.741092	0.00965797	mMC002088	F2r::coagulation factor II (thrombin) receptor
NM_026289	RIKEN cDNA 4930465K10 gene	-0.739963	0.00789161	mMC008339	4930465K10Rik::RIKEN cDNA 4930465K10 gene
NM_027498	cDNA sequence BC033915	-0.739445	0.00671055	mMC007902	BC033915::cDNA sequence BC033915
NM_138599	translocase of outer mitochondrial membrane 70 homolog A (yeast)	-0.730589	0.00931611	mMR028059	Tomm70a::translocase of outer mitochondrial membrane 70 homolog A (yeast)
NM_011262	D4, zinc and double PHD fingers family 2	-0.724732	0.00861523	mMC025092	Dpf2::D4, zinc and double PHD fingers family 2
NM_146190	tubulin, gamma complex associated protein 5	-0.723791	0.00692618	mMR027791	Tubgcp5::tubulin, gamma complex associated protein 5
NM_134209	vomeronasal 1 receptor, G8	-0.71591	0.00949866	mMC015827	V1rg8::vomeronasal 1 receptor, G8
NM_026267	Mus musculus RIKEN cDNA 1200016B17 gene (1200016B17Rik), mRNA.	-0.713539	0.00906525	mMA033366	1200016B17Rik::RIKEN cDNA 1200016B17 gene
NM_026011	ADP-ribosylation factor-like 10C	-0.708003	0.00948811	mMR026675	Arl10c::ADP-ribosylation factor-like 10C
NM_054043	Mus musculus Musashi homolog 2 (Drosophila) (Msi2h), mRNA.	-0.70635	0.00640758	mMA033886	Msi2h::Musashi homolog 2 (Drosophila)
NM_010017	dystroglycan 1	-0.702495	0.0089265	mMC024122	Dag1::dystroglycan 1
NM_011780	Mus musculus a disintegrin and metalloprotease domain 23 (Adam23), mRNA.	-0.699713	0.00789221	mMA033935	Adam23::a disintegrin and metalloprotease domain 23
NM_020042	molybdenum cofactor synthesis 1	-0.698663	0.00858707	mMR030803	Mocs1::molybdenum cofactor synthesis 1
NM_008424	potassium voltage-gated channel, Isk-related subfamily, member 1	-0.658865	0.00973954	mMR028211	Kcne1::potassium voltage-gated channel, Isk-related subfamily, member 1
