# Supplementary material for: Alteration of Gene Expression Profile in Niemann-Pick Type C Mice Correlates with Tissue Damage and Oxidative Stress
Source: PLoS One. 2011 Dec 22;6(12):e28777. doi: 10.1371/journal.pone.0028777 (PMC3245218; doi:10.1371/journal.pone.0028777)
Supplement: Table S6 — Differentially expressed genes in the cerebellum grouped by GO categories. (XLS) [file pone.0028777.s009.xls]

## Sheet: Enriched GO Cerebellum
Table S6. Differentially expressed genes in the cerebellum grouped by GO categories.
Up regulated genes
GO categories	Name	Gene Symbol	Product
lymphocyte homeostasis (n=5)
	NM_011577	Tgfb1	transforming growth factor, beta 1
	NM_007630	Ccnb2	cyclin B2
	NM_008149	Gpam	glycerol-3-phosphate acyltransferase, mitochondrial
	NM_010547	Ikbkg	inhibitor of kappaB kinase gamma
	NM_009741	Bcl2	B-cell leukemia/lymphoma 2
extracellular region (n=37)
	NM_053096	Cml2	camello-like 2
	NM_007738	Col7a1	collagen, type VII, alpha 1
	NM_009735	B2m	beta-2 microglobulin
	NM_030127	Htra3	HtrA serine peptidase 3
	NM_175166	5430419D17Rik	RIKEN cDNA 5430419D17 gene
	NM_008150	Gpc4	glypican 4
	NM_008918	Ppy	pancreatic polypeptide
	NM_008318	Ibsp	integrin binding sialoprotein
	NM_007942	Epo	erythropoietin
	NM_197889	Ifnz	interferon zeta
	NM_178748	Egflam	EGF-like, fibronectin type III and laminin G domains
	NM_029325	Spinlw1	serine protease inhibitor-like, with Kunitz and WAP domains 1 (eppin)
	NM_024449	Sost	sclerostin
	NM_011577	Tgfb1	transforming growth factor, beta 1
	NM_133903	Spon2	spondin 2, extracellular matrix protein
	NM_008382	Inhbe	inhibin beta E
	NM_015785	Zpbp	zona pellucida binding protein
	NM_023134	Sftpa1	surfactant associated protein A1
	NM_175313	A130022J15Rik	RIKEN cDNA A130022J15 gene
	NM_013592	Matn4	matrilin 4
	NM_008438	Kera	keratocan
	NM_013754	Insl6	insulin-like 6
	NM_007447	Ang	angiogenin, ribonuclease, RNase A family, 5
	NM_011124	Ccl21a	chemokine (C-C motif) ligand 21A
	NM_007469	Apoc1	apolipoprotein C-I
	NM_011173	Pros1	protein S (alpha)
	NM_172294	Sulf1	sulfatase 1
	NM_010343	Gpx5	glutathione peroxidase 5
	NM_011824	Grem1	gremlin 1
	NM_139223	Defb13	defensin beta 13
	NM_010708	Lgals9	lectin, galactose binding, soluble 9
	NM_009926	Col11a2	collagen, type XI, alpha 2
	NM_198166	Uts2d	urotensin 2 domain containing
	NM_008546	Mfap2	microfibrillar-associated protein 2
	NM_008485	Lamc2	laminin, gamma 2
	NM_009979	Cst9	cystatin 9
	NM_008387	Ins2	insulin II
Down regulated genes
protein polymerization (n=16)
	NM_011653	Tuba1a	tubulin, alpha 1A
	NM_007862	Dlg1	discs, large homolog 1 (Drosophila)
	NM_020009	Mtor	mechanistic target of rapamycin (serine/threonine kinase)
	NM_007965	Evl	Ena-vasodilator stimulated phosphoprotein
	NM_009447	Tuba4a	tubulin, alpha 4A
	NM_019767	Arpc1a	actin related protein 2/3 complex, subunit 1A
	NM_026369	Arpc5	actin related protein 2/3 complex, subunit 5
	NM_009041	Rdx	radixin
	NM_009451	Tubb4	tubulin, beta 4
	NM_009449	Tuba3b	tubulin, alpha 3B
	NM_175836	Spnb2	spectrin beta 2
	NM_030168	Rictor	RPTOR independent companion of MTOR, complex 2
	NM_146120	Gsn	gelsolin
	NM_009798	Capzb	capping protein (actin filament) muscle Z-line, beta
	NM_011655	Tubb5	tubulin, beta 5
	NM_007462	Apc	adenomatosis polyposis coli
regulation of cytoskeleton organization (n=16)
	NM_007862	Dlg1	discs, large homolog 1 (Drosophila)
	NM_020009	Mtor	mechanistic target of rapamycin (serine/threonine kinase)
	NM_007965	Evl	Ena-vasodilator stimulated phosphoprotein
	NM_019767	Arpc1a	actin related protein 2/3 complex, subunit 1A
	NM_026369	Arpc5	actin related protein 2/3 complex, subunit 5
	NM_009041	Rdx	radixin
	NM_010838	Mapt	microtubule-associated protein tau
	NM_019771	Dstn	destrin
	NM_175836	Spnb2	spectrin beta 2
	NM_008632	Mtap2	microtubule-associated protein 2
	NM_133833	Dst	dystonin
	NM_030168	Rictor	RPTOR independent companion of MTOR, complex 2
	NM_009072	Rock2	Rho-associated coiled-coil containing protein kinase 2
	NM_146120	Gsn	gelsolin
	NM_009798	Capzb	capping protein (actin filament) muscle Z-line, beta
	NM_007462	Apc	adenomatosis polyposis coli
axonogenesis (n=26)
	NM_009001	Rab3a	RAB3A, member RAS oncogene family
	NM_009295	Stxbp1	syntaxin binding protein 1
	NM_023668	Ndel1	nuclear distribution gene E-like homolog 1 (A. nidulans)
	NM_170728	Ank3	ankyrin 3, epithelial
	NM_007965	Evl	Ena-vasodilator stimulated phosphoprotein
	NM_009384	Tiam1	T-cell lymphoma invasion and metastasis 1
	NM_013931	Mapk8ip3	mitogen-activated protein kinase 8 interacting protein 3
	NM_009923	Cnp	2',3'-cyclic nucleotide 3' phosphodiesterase
	NM_008169	Grin1	glutamate receptor, ionotropic, NMDA1 (zeta 1)
	NM_028774	Rnf6	ring finger protein (C3H2C3 type) 6
	NM_024226	Rtn4	reticulon 4
	NM_153529	Nrn1	neuritin 1
	NM_007471	App	amyloid beta (A4) precursor protein
	NM_175260	Myh10	myosin, heavy polypeptide 10, non-muscle
	NM_182716	Nfasc	neurofascin
	NM_009154	Sema5a	sema domain, seven thrombospondin repeats (type 1 and type 1-like), transmembrane domain (TM) and short cytoplasmic domain, (semaphorin) 5A
	NM_178688	Ablim1	actin-binding LIM protein 1
	NM_134448	Dst	dystonin
	NM_010882	Ndn	necdin
	NM_001004293	Amigo1	adhesion molecule with Ig like domain 1
	NM_008691	Nefm	neurofilament, medium polypeptide
	NM_008746	Ntrk3	neurotrophic tyrosine kinase, receptor, type 3
	NM_007462	Apc	adenomatosis polyposis coli
	NM_009819	Ctnna2	catenin (cadherin associated protein), alpha 2
	NM_011202	Ptpn11	protein tyrosine phosphatase, non-receptor type 11
	NM_008844	Pip5k1c	phosphatidylinositol-4-phosphate 5-kinase, type 1 gamma
synaptic transmission (n=30)
	NM_148938	Slc1a3	solute carrier family 1 (glial high affinity glutamate transporter), member 3
	NM_009001	Rab3a	RAB3A, member RAS oncogene family
	NM_009295	Stxbp1	syntaxin binding protein 1
	NM_011245	Rasgrf1	RAS protein-specific guanine nucleotide-releasing factor 1
	NM_172961	Abat	4-aminobutyrate aminotransferase
	NM_008073	Gabrg2	gamma-aminobutyric acid (GABA) A receptor, subunit gamma 2
	NM_027712	Dlgap1	discs, large (Drosophila) homolog-associated protein 1
	NM_011838	Lynx1	Ly6/neurotoxin 1
	NM_008077	Gad1	glutamic acid decarboxylase 1
	NM_008167	Grid2	glutamate receptor, ionotropic, delta 2
	NM_207708	Syngr1	synaptogyrin 1
	NM_022030	Sv2a	synaptic vesicle glycoprotein 2 a
	NM_009308	Syt4	synaptotagmin IV
	NM_008169	Grin1	glutamate receptor, ionotropic, NMDA1 (zeta 1)
	NM_146123	Cacnb4	calcium channel, voltage-dependent, beta 4 subunit
	NM_009306	Syt1	synaptotagmin I
	NM_007471	App	amyloid beta (A4) precursor protein
	NM_009497	Vamp2	vesicle-associated membrane protein 2
	NM_011807	Dlg2	discs, large homolog 2 (Drosophila)
	NM_023051	Clstn1	calsyntenin 1
	NM_013625	Pafah1b1	platelet-activating factor acetylhydrolase, isoform 1b, subunit 1
	NM_009305	Syp	synaptophysin
	NM_207682	Kif1b	kinesin family member 1B
	NM_020333	Slc12a5	solute carrier family 12, member 5
	NM_020569	Park7	Parkinson disease (autosomal recessive, early onset) 7
	NM_007756	Cplx1	complexin 1
	NM_009819	Ctnna2	catenin (cadherin associated protein), alpha 2
	NM_009723	Atp2b2	ATPase, Ca++ transporting, plasma membrane 2
	NM_011694	Vdac1	voltage-dependent anion channel 1
	NM_008913	Ppp3ca	protein phosphatase 3, catalytic subunit, alpha isoform
axon cargo transport (n=7)
	NM_134448	Dst	dystonin
	NM_023668	Ndel1	nuclear distribution gene E-like homolog 1 (A. nidulans)
	NM_013625	Pafah1b1	platelet-activating factor acetylhydrolase, isoform 1b, subunit 1
	NM_008691	Nefm	neurofilament, medium polypeptide
	NM_008450	Klc1	kinesin light chain 1
	NM_207682	Kif1b	kinesin family member 1B
	NM_007471	App	amyloid beta (A4) precursor protein
ATP synthesis coupled proton transport (n=11)
	NM_138597	Atp5o	ATP synthase, H+ transporting, mitochondrial F1 complex, O subunit
	NM_025494	Atp6v1c1	ATPase, H+ transporting, lysosomal V1 subunit C1
	NM_175015	Atp5g3	ATP synthase, H+ transporting, mitochondrial F0 complex, subunit c (subunit 9), isoform 3
	NM_025381	Atp6v1f	ATPase, H+ transporting, lysosomal V1 subunit F
	NM_020615	Atp5c1	ATP synthase, H+ transporting, mitochondrial F1 complex, gamma polypeptide 1
	NM_018794	Atp6ap1	ATPase, H+ transporting, lysosomal accessory protein 1
	NM_016920	Atp6v0a1	ATPase, H+ transporting, lysosomal V0 subunit A1
	NM_009725	Atp5f1	ATP synthase, H+ transporting, mitochondrial F0 complex, subunit b, isoform 1
	NM_007508	Atp6v1a	ATPase, H+ transporting, lysosomal V1 subunit A
	NM_016774	Atp5b	ATP synthase, H+ transporting mitochondrial F1 complex, beta subunit
	NM_013477	Atp6v0d1	ATPase, H+ transporting, lysosomal V0 subunit D1
ATPase activity, coupled to transmembrane movement of ions (n=12)
	NM_009721	Atp1b1	ATPase, Na+/K+ transporting, beta 1 polypeptide
	NM_025494	Atp6v1c1	ATPase, H+ transporting, lysosomal V1 subunit C1
	NM_025381	Atp6v1f	ATPase, H+ transporting, lysosomal V1 subunit F
	NM_020615	Atp5c1	ATP synthase, H+ transporting, mitochondrial F1 complex, gamma polypeptide 1
	NM_018794	Atp6ap1	ATPase, H+ transporting, lysosomal accessory protein 1
	NM_023179	Atp6v1g2	ATPase, H+ transporting, lysosomal V1 subunit G2
	NM_015731	Atp9a	ATPase, class II, type 9A
	NM_016774	Atp5b	ATP synthase, H+ transporting mitochondrial F1 complex, beta subunit
	NM_007508	Atp6v1a	ATPase, H+ transporting, lysosomal V1 subunit A
	NM_009723	Atp2b2	ATPase, Ca++ transporting, plasma membrane 2
	NM_013477	Atp6v0d1	ATPase, H+ transporting, lysosomal V0 subunit D1
	NM_007502	Atp1b3	ATPase, Na+/K+ transporting, beta 3 polypeptide
synaptic vesicle (n=24)
	NM_015827	Copb2	coatomer protein complex, subunit beta 2 (beta prime)
	NM_019972	Sort1	sortilin 1
	NM_011522	Syngr3	synaptogyrin 3
	NM_011286	Rph3a	rabphilin 3A
	NM_009001	Rab3a	RAB3A, member RAS oncogene family
	NM_026267	Necap1	NECAP endocytosis associated 1
	NM_009938	Copa	coatomer protein complex subunit alpha
	NM_153163	Cadps2	Ca2+-dependent activator protein for secretion 2
	NM_011861	Pacsin1	protein kinase C and casein kinase substrate in neurons 1
	NM_207708	Syngr1	synaptogyrin 1
	NM_022030	Sv2a	synaptic vesicle glycoprotein 2 a
	NM_009308	Syt4	synaptotagmin IV
	NM_008169	Grin1	glutamate receptor, ionotropic, NMDA1 (zeta 1)
	NM_019817	Copz1	coatomer protein complex, subunit zeta 1
	NM_018804	Syt11	synaptotagmin XI
	NM_009306	Syt1	synaptotagmin I
	NM_009497	Vamp2	vesicle-associated membrane protein 2
	NM_175007	Amph	amphiphysin
	NM_145219	Lgi3	leucine-rich repeat LGI family, member 3
	NM_020270	Scamp5	secretory carrier membrane protein 5
	NM_009305	Syp	synaptophysin
	NM_023912	Scyl1	SCY1-like 1 (S. cerevisiae)
	NM_023179	Atp6v1g2	ATPase, H+ transporting, lysosomal V1 subunit G2
	NM_033370	Copb1	coatomer protein complex, subunit beta 1
